# Supplementary material for: (E)-N′-(2-Chloro­benzyl­idene)-2-methoxy­benzohydrazide
Source: Acta Crystallogr Sect E Struct Rep Online. 2009 Oct 3;65(Pt 11):o2650. doi: 10.1107/S1600536809039725 (PMC2971275; doi:10.1107/S1600536809039725)
Supplement: Supplementary file 2 [file e-65-o2650-Isup2.hkl]

# 
# h,k,l, Fc-squared, Fo-squared, sigma(Fo-squared) and status flag 
# 
data_I
_shelx_title ' Pbca in Pbca' 
_shelx_refln_list_code          4 
_shelx_F_calc_maximum      205.85 
_exptl_crystal_F_000      1200.00 
_reflns_d_resolution_high  0.7828 
 
loop_ 
 _symmetry_equiv_pos_as_xyz 
 'x, y, z' 
 '-x+1/2, -y, z+1/2' 
 '-x, y+1/2, -z+1/2' 
 'x+1/2, -y+1/2, -z' 
 '-x, -y, -z' 
 'x-1/2, y, -z-1/2' 
 'x, -y-1/2, z-1/2' 
 '-x-1/2, y-1/2, z' 
 
_cell_length_a    12.8081 
_cell_length_b     9.7196 
_cell_length_c    21.8823 
_cell_angle_alpha  90.000 
_cell_angle_beta   90.000 
_cell_angle_gamma  90.000 
 
_shelx_F_squared_multiplier     1.000 
 
loop_ 
 _refln_index_h 
 _refln_index_k 
 _refln_index_l 
 _refln_F_squared_calc 
 _refln_F_squared_meas 
 _refln_F_squared_sigma 
 _refln_observed_status 
   2   0   0     9273.68     9584.77    120.41 o 
   4   0   0     5196.58     5363.06     98.72 o 
   6   0   0       22.93       12.53      2.58 o 
   8   0   0        0.44        8.17      3.04 o 
  10   0   0     1568.37     1600.86     27.65 o 
  12   0   0      123.19      113.91      8.74 o 
  14   0   0      162.06      152.03     14.59 o 
   2   1   0     7612.36     7719.86     57.18 o 
   4   1   0      499.72      468.36      6.85 o 
   6   1   0      675.77      747.47      9.99 o 
   8   1   0      220.31      242.22      6.45 o 
  10   1   0      125.05      116.87      5.34 o 
  12   1   0      110.14      109.66      7.01 o 
  14   1   0       65.82       88.38     12.57 o 
  16   1   0        6.70       -2.43      6.49 o 
   0   2   0     1167.06     1415.30     23.92 o 
   2   2   0     1971.37     2184.17     17.33 o 
   4   2   0     2681.99     2656.17     18.63 o 
   6   2   0     1243.96     1353.24     16.90 o 
   8   2   0     2319.51     2368.69     23.16 o 
  10   2   0     1684.18     1637.63     19.97 o 
  12   2   0       59.82       51.37      5.61 o 
  14   2   0        9.73        7.30      4.95 o 
  16   2   0       74.35      115.14     15.81 o 
   2   3   0     9207.25     9340.24     61.31 o 
   4   3   0    15439.98    15209.99     94.33 o 
   6   3   0      396.12      413.21      9.34 o 
   8   3   0        2.63        0.67      1.91 o 
  10   3   0        1.01       -0.05      4.12 o 
  12   3   0        6.07        5.09      4.67 o 
  14   3   0       19.21       21.30      6.52 o 
   0   4   0     2894.02     3064.11     51.08 o 
   2   4   0     3901.34     3830.67     29.84 o 
   4   4   0       71.64       74.86      2.88 o 
   6   4   0       12.82        9.79      1.65 o 
   8   4   0     1071.70     1023.19     17.65 o 
  10   4   0       67.76       60.55      7.59 o 
  12   4   0        4.83        4.46      4.38 o 
  14   4   0        0.02       -0.39      5.16 o 
   2   5   0     1659.26     1683.67     17.64 o 
   4   5   0     6946.90     6882.78     50.22 o 
   6   5   0     1425.14     1369.49     19.38 o 
   8   5   0        2.50       -1.12      2.68 o 
  10   5   0        5.68        3.67      4.66 o 
  12   5   0      114.65      136.35     39.12 o 
  14   5   0      144.39      120.96     11.77 o 
   0   6   0      121.15      120.41      9.73 o 
   2   6   0       14.90       22.10      3.28 o 
   4   6   0        6.91        6.26      1.99 o 
   6   6   0     1215.68     1294.68     36.89 o 
   8   6   0       25.22       17.90      5.36 o 
  10   6   0       19.45       34.16     11.96 o 
  12   6   0       14.75        6.26      6.08 o 
  14   6   0       16.21        6.94      6.22 o 
   2   7   0      350.98      365.35     14.80 o 
   4   7   0      653.38      643.82     16.05 o 
   6   7   0      215.64      191.11     11.75 o 
   8   7   0        0.10       -5.56      4.09 o 
  10   7   0       13.28       25.31      7.10 o 
  12   7   0      150.13      152.54     13.44 o 
   0   8   0     7367.68     6973.50    112.70 o 
   2   8   0      253.53      239.78      7.91 o 
   4   8   0        6.70       11.76      4.87 o 
   6   8   0        2.99        8.02      9.93 o 
   8   8   0       32.41       52.10     11.35 o 
  10   8   0       19.64       19.67      7.15 o 
  12   8   0        1.22       -0.54      6.33 o 
   2   9   0     2769.44     2837.56    163.38 o 
   4   9   0     1652.24     1674.98     35.53 o 
   6   9   0      221.49      244.62     14.17 o 
   8   9   0      149.02      126.92     12.18 o 
  10   9   0      124.26      102.20     15.20 o 
   0  10   0      223.74      214.86     14.24 o 
   2  10   0       15.26        8.58      8.51 o 
   4  10   0      293.83      304.21     15.62 o 
   6  10   0       13.99       13.11      6.45 o 
   8  10   0      142.54      183.09     14.46 o 
   2  11   0        2.89       -1.89      5.58 o 
   4  11   0      123.98       94.06     12.97 o 
   6  11   0      141.82      126.47     13.02 o 
   4  12   0       25.80       40.24      9.00 o 
   1   1   1     3137.75     2934.94     22.53 o 
   2   1   1     4065.21     3976.35     22.21 o 
   3   1   1     2285.91     2262.48     16.68 o 
   4   1   1     5175.19     5228.63     26.51 o 
   5   1   1      250.44      226.98      5.50 o 
   6   1   1     6992.01     7133.87     42.98 o 
   7   1   1      536.75      555.63      6.37 o 
   8   1   1      159.62      161.75      3.83 o 
   9   1   1       60.18       63.90      2.84 o 
  10   1   1      171.25      143.38      4.24 o 
  11   1   1      418.47      426.10      7.89 o 
  12   1   1        1.89       -0.32      1.95 o 
  13   1   1       93.71      102.62      5.10 o 
  14   1   1       13.71       13.63      3.77 o 
  15   1   1        0.24       -4.51      4.44 o 
  16   1   1        6.91        7.30      7.70 o 
   0   2   1    17883.96    17375.19    151.79 o 
   1   2   1      190.30      228.93      3.41 o 
   2   2   1    14499.91    14124.62     62.86 o 
   3   2   1     8751.29     8543.57     42.15 o 
   4   2   1        3.16        7.84      0.86 o 
   5   2   1      104.92      108.00      2.65 o 
   6   2   1      866.88      973.49     12.39 o 
   7   2   1     1921.08     2129.85     14.59 o 
   8   2   1      285.97      278.48      5.38 o 
   9   2   1        3.06        5.37      1.64 o 
  10   2   1      301.66      320.72      6.38 o 
  11   2   1        2.82        2.66      2.14 o 
  12   2   1      173.85      172.79      6.62 o 
  13   2   1        4.71        0.88      2.59 o 
  14   2   1       53.72       47.51      5.49 o 
  15   2   1        8.84       15.36      4.88 o 
  16   2   1       30.36       13.03      6.28 o 
   1   3   1     2256.71     2182.28     18.92 o 
   2   3   1     1450.30     1487.12      9.70 o 
   3   3   1     2396.61     2322.83     13.53 o 
   4   3   1     1326.77     1233.44      7.77 o 
   5   3   1     4134.80     4278.33     23.00 o 
   6   3   1      356.04      367.71      5.69 o 
   7   3   1       26.63       31.39      2.01 o 
   8   3   1       18.07       15.11      1.74 o 
   9   3   1      147.66      165.69      6.07 o 
  10   3   1       11.41       10.01      3.18 o 
  11   3   1       39.91       33.04      3.71 o 
  12   3   1        0.19       -1.13      2.75 o 
  13   3   1       52.08       41.70      5.17 o 
  14   3   1       14.34        8.38      4.74 o 
  15   3   1        7.04        6.18      4.11 o 
   0   4   1     5073.83     5214.83     54.47 o 
   1   4   1     1234.07     1065.39     13.34 o 
   2   4   1     1814.61     1908.35     12.60 o 
   3   4   1     2166.68     2025.83     13.98 o 
   4   4   1      532.08      533.67      5.07 o 
   5   4   1      339.15      334.35      3.67 o 
   6   4   1       59.79       56.46      2.11 o 
   7   4   1        5.88        1.93      1.39 o 
   8   4   1      260.80      280.75      5.76 o 
   9   4   1      134.94      144.06      7.11 o 
  10   4   1      324.33      289.88      8.17 o 
  11   4   1       27.77       25.66      4.32 o 
  12   4   1       17.19       14.06      3.92 o 
  13   4   1       11.76       16.02      4.51 o 
  14   4   1        8.39        5.34      3.92 o 
  15   4   1        5.28        1.13      6.09 o 
   1   5   1      426.96      474.85      7.66 o 
   2   5   1       74.06       75.65      2.56 o 
   3   5   1      503.51      540.47      6.25 o 
   4   5   1     1996.61     2103.11     20.88 o 
   5   5   1      106.94      131.92      3.11 o 
   6   5   1      288.55      267.09      4.56 o 
   7   5   1       40.16       39.35      4.05 o 
   8   5   1      389.98      371.19      8.86 o 
   9   5   1        9.52        7.96      2.94 o 
  10   5   1        1.99       -1.78      2.78 o 
  11   5   1       71.17       53.18      5.61 o 
  12   5   1       12.10        9.68      3.73 o 
  13   5   1       59.15       55.12      6.08 o 
  14   5   1        9.63       13.62      4.46 o 
   0   6   1        1.30       -1.11      2.14 o 
   1   6   1      773.99      676.87     11.38 o 
   2   6   1        0.24        0.81      1.12 o 
   3   6   1      541.88      515.44      6.69 o 
   4   6   1      129.97      118.39      3.34 o 
   5   6   1      125.39      122.24      4.27 o 
   6   6   1       57.76       63.55      5.17 o 
   7   6   1     1053.70     1155.39     36.57 o 
   8   6   1      369.46      370.04     15.10 o 
   9   6   1       39.53       55.16      5.59 o 
  10   6   1       44.39       46.65      5.50 o 
  11   6   1       96.06       94.61      7.78 o 
  12   6   1        0.71       -2.29      3.59 o 
  13   6   1        2.47       -2.02      3.53 o 
  14   6   1        3.49       -5.65      3.77 o 
   1   7   1      297.48      292.77      6.49 o 
   2   7   1        0.10        1.05      1.39 o 
   3   7   1      176.99      179.15      4.43 o 
   4   7   1      251.39      255.83      8.13 o 
   5   7   1      561.82      547.11     12.71 o 
   6   7   1      246.67      228.56      8.85 o 
   7   7   1      129.59      120.66      7.23 o 
   8   7   1        0.42       -0.53      3.04 o 
   9   7   1       70.24       87.51      6.86 o 
  10   7   1       96.74       96.61      7.46 o 
  11   7   1       23.34       34.83      7.13 o 
  12   7   1       31.35       31.42      5.76 o 
  13   7   1        0.59       -1.38      3.91 o 
   0   8   1      851.10      840.80     17.78 o 
   1   8   1     1124.47     1157.62     13.26 o 
   2   8   1      898.47      886.98     11.14 o 
   3   8   1       36.00       45.77      3.58 o 
   4   8   1      762.12      770.49     15.51 o 
   5   8   1       83.70       99.06      8.13 o 
   6   8   1      503.95      551.29     13.91 o 
   7   8   1       35.54       35.21      4.98 o 
   8   8   1      197.44      178.18      9.21 o 
   9   8   1       42.26       39.12      5.70 o 
  10   8   1      101.92       97.55      9.95 o 
  11   8   1        2.08        1.98      4.28 o 
  12   8   1        6.90       -0.54      4.20 o 
   1   9   1      133.14      150.25      4.66 o 
   2   9   1        2.54        4.75      2.53 o 
   3   9   1        3.57        1.93      3.24 o 
   4   9   1      588.43      584.34     14.43 o 
   5   9   1       92.66      104.54      7.28 o 
   6   9   1      244.89      249.61     10.43 o 
   7   9   1       10.76       11.98      4.08 o 
   8   9   1       11.24       13.39      4.41 o 
   9   9   1        5.66        4.33      4.18 o 
  10   9   1       56.59       54.44      6.96 o 
  11   9   1       13.26       19.23      5.86 o 
   0  10   1      420.88      413.16     15.21 o 
   1  10   1        9.67       11.29      3.37 o 
   2  10   1      119.30      114.95      7.34 o 
   3  10   1        8.58        5.58      4.04 o 
   4  10   1       65.80       71.45      7.43 o 
   5  10   1        5.84        0.72      3.60 o 
   6  10   1        0.11        1.80      3.63 o 
   7  10   1        3.75        6.70      4.13 o 
   8  10   1       30.86       32.47      6.02 o 
   9  10   1       50.46       59.75      7.36 o 
   1  11   1       40.91       64.56     11.16 o 
   2  11   1      212.30      236.52     10.13 o 
   3  11   1      117.02      126.33      8.22 o 
   4  11   1       25.37       24.49      5.25 o 
   5  11   1      160.39      180.26      9.98 o 
   6  11   1       31.76       21.56      5.39 o 
   7  11   1        0.80        1.35      4.35 o 
   2  12   1       70.18       73.96     10.27 o 
   3  12   1        8.23       13.79      5.91 o 
   4  12   1        0.20       -2.00      4.09 o 
   0   0   2       42.21       56.76      2.03 o 
   1   0   2     3329.47     3425.59     80.07 o 
   2   0   2     8881.73     8865.83     74.18 o 
   3   0   2     2829.38     2650.23     22.85 o 
   4   0   2     3768.60     4046.27     29.13 o 
   5   0   2      340.71      376.72      6.61 o 
   6   0   2     7715.68     7313.62     51.02 o 
   7   0   2     1814.70     1913.14     18.94 o 
   8   0   2     1800.54     1900.65     19.85 o 
   9   0   2       32.15       26.23      3.13 o 
  10   0   2       13.07       22.92      3.30 o 
  11   0   2       92.30       93.41      5.42 o 
  12   0   2        8.74       11.26      3.73 o 
  13   0   2       23.40       17.79      4.34 o 
  14   0   2      516.51      562.71     26.76 o 
  15   0   2      216.68      236.76     19.05 o 
  16   0   2        0.82       -6.08      6.49 o 
   1   1   2       82.35       81.62      3.22 o 
   2   1   2     6637.13     6597.19     30.95 o 
   3   1   2    30797.02    28908.28    235.61 o 
   4   1   2     1760.35     1722.05     10.58 o 
   5   1   2        0.38        2.01      0.92 o 
   6   1   2     1104.94     1104.33      8.92 o 
   7   1   2       23.63       32.91      1.95 o 
   8   1   2      140.14      138.09      3.63 o 
   9   1   2        2.93        5.06      1.56 o 
  10   1   2       34.65       41.01      2.73 o 
  11   1   2       51.52       47.24      3.24 o 
  12   1   2        5.08        4.83      2.37 o 
  13   1   2      208.77      213.13      8.34 o 
  14   1   2       35.72       37.33      4.74 o 
  15   1   2       10.45       15.94      4.63 o 
  16   1   2        7.55        6.08      8.11 o 
   0   2   2     8363.89     8493.39     77.39 o 
   1   2   2      145.03      107.53      2.06 o 
   2   2   2    21039.71    20951.97    101.63 o 
   3   2   2     8866.68     9005.79     41.81 o 
   4   2   2     3152.33     3283.40     16.69 o 
   5   2   2      886.22      925.62      7.55 o 
   6   2   2      777.92      744.97      7.91 o 
   7   2   2     1612.70     1596.34     12.02 o 
   8   2   2      914.93      912.52      9.93 o 
   9   2   2      182.24      184.10      4.89 o 
  10   2   2       23.26       21.54      2.40 o 
  11   2   2        2.21        3.07      1.98 o 
  12   2   2       48.39       46.77      4.30 o 
  13   2   2       11.44        8.95      3.13 o 
  14   2   2       22.80       24.84      3.99 o 
  15   2   2        6.84        7.50      4.38 o 
  16   2   2      115.48      105.39     14.19 o 
   1   3   2      154.82      149.12      3.36 o 
   2   3   2       72.84       38.33      1.56 o 
   3   3   2     1278.19     1309.06      8.74 o 
   4   3   2      742.18      722.71      5.80 o 
   5   3   2      386.07      418.54      4.67 o 
   6   3   2        2.81       13.26      1.32 o 
   7   3   2       81.66       83.52      3.33 o 
   8   3   2       29.04       27.27      2.27 o 
   9   3   2       98.82      107.65      4.20 o 
  10   3   2      854.14      824.75     11.71 o 
  11   3   2       35.38       38.66      3.93 o 
  12   3   2        3.22       10.09      2.86 o 
  13   3   2       16.63       14.61      3.96 o 
  14   3   2       22.35       16.00      4.19 o 
  15   3   2       32.57       33.96      5.41 o 
   0   4   2      850.17      931.66     13.01 o 
   1   4   2      147.44      157.63      4.70 o 
   2   4   2     1061.82     1188.55     12.10 o 
   3   4   2     1068.66     1106.42      8.66 o 
   4   4   2     1822.85     1871.75     24.58 o 
   5   4   2      117.22      107.61      2.35 o 
   6   4   2      706.35      694.16      8.55 o 
   7   4   2       73.60       83.02      2.95 o 
   8   4   2       23.31       35.54      8.80 o 
   9   4   2        3.89        2.02      2.33 o 
  10   4   2       65.35       52.20      5.99 o 
  11   4   2       33.31       35.20      4.06 o 
  12   4   2        0.25       -0.47      2.95 o 
  13   4   2        0.80        3.72      3.23 o 
  14   4   2       15.35       13.24      4.33 o 
  15   4   2        3.24       -2.06      3.78 o 
   1   5   2        4.55        7.03      1.45 o 
   2   5   2      596.68      519.45      7.23 o 
   3   5   2      595.45      604.44      6.65 o 
   4   5   2      848.95      769.96      7.50 o 
   5   5   2      335.32      364.13      5.27 o 
   6   5   2      764.40      788.56     13.39 o 
   7   5   2       86.79       92.13      3.36 o 
   8   5   2       66.69       70.98      4.68 o 
   9   5   2       49.28       55.81      4.58 o 
  10   5   2      161.24      155.09      8.37 o 
  11   5   2       45.63       45.13      5.27 o 
  12   5   2       52.37       57.26      6.32 o 
  13   5   2       30.69       26.61      7.26 o 
  14   5   2       36.27       43.93      8.35 o 
   0   6   2      984.04     1035.14     16.36 o 
   1   6   2      158.96      146.82      4.40 o 
   2   6   2       63.10       96.46      4.13 o 
   3   6   2      393.73      398.80      5.85 o 
   4   6   2      636.84      669.16      8.71 o 
   5   6   2        8.98       15.65      2.22 o 
   6   6   2       22.76       10.48      2.60 o 
   7   6   2      122.26      120.82      5.81 o 
   8   6   2       19.28       29.79      3.91 o 
   9   6   2        0.08        2.84      3.09 o 
  10   6   2       13.95        2.48      3.45 o 
  11   6   2        4.03        4.50      3.41 o 
  12   6   2        0.09       -1.03      3.54 o 
  13   6   2        0.39       -5.41      3.63 o 
  14   6   2        5.91        2.24      4.05 o 
   1   7   2      255.18      254.56      6.11 o 
   2   7   2      446.70      469.10      6.98 o 
   3   7   2      644.81      664.17      9.01 o 
   4   7   2      384.96      368.78      7.57 o 
   5   7   2      201.56      203.87      8.15 o 
   6   7   2     1248.39     1220.01     19.94 o 
   7   7   2        5.81        6.41      3.49 o 
   8   7   2      484.69      478.52     13.25 o 
   9   7   2       88.21       96.50      8.42 o 
  10   7   2        8.92       14.04      4.27 o 
  11   7   2        2.94        7.19      4.11 o 
  12   7   2       30.52       39.91      6.12 o 
  13   7   2        5.21        1.39      4.24 o 
   0   8   2       80.19       83.97      6.29 o 
   1   8   2      750.39      756.33     10.42 o 
   2   8   2      251.59      258.30      6.87 o 
   3   8   2       28.49       29.52      3.16 o 
   4   8   2        0.03        2.27      2.94 o 
   5   8   2       39.95       45.82      5.10 o 
   6   8   2      583.47      606.97     25.88 o 
   7   8   2       82.99       85.67      8.00 o 
   8   8   2        0.02       -3.77      3.34 o 
   9   8   2       15.84       11.50      4.35 o 
  10   8   2       15.54       15.34      4.67 o 
  11   8   2       20.39       16.57      5.14 o 
  12   8   2        1.23        0.26      4.50 o 
   1   9   2       14.91       16.36      2.82 o 
   2   9   2      410.41      416.36      9.07 o 
   3   9   2      526.47      509.97     13.10 o 
   4   9   2        6.94        1.92      3.22 o 
   5   9   2      198.02      200.20      9.26 o 
   6   9   2       15.38       12.98      4.03 o 
   7   9   2       55.30       62.41      6.52 o 
   8   9   2        1.88        3.86      3.81 o 
   9   9   2       22.47       18.88      5.11 o 
  10   9   2       95.96      103.25      8.60 o 
  11   9   2       10.85        9.56      5.78 o 
   0  10   2       58.56       52.93      6.31 o 
   1  10   2       39.02       49.55      3.93 o 
   2  10   2      700.20      702.22     21.89 o 
   3  10   2       10.27       11.83      4.09 o 
   4  10   2      566.05      555.18     28.44 o 
   5  10   2       96.21       95.69      7.39 o 
   6  10   2       58.40       77.53      7.10 o 
   7  10   2       23.79       20.92      6.89 o 
   8  10   2       29.79       32.78      5.93 o 
   9  10   2       11.63       10.69      5.03 o 
   1  11   2        0.02       -2.84      3.31 o 
   2  11   2       73.06       70.56      7.70 o 
   3  11   2       22.12       19.94      4.67 o 
   4  11   2        6.73       12.76      4.47 o 
   5  11   2        0.87        0.41      3.74 o 
   6  11   2       33.94       31.72      6.55 o 
   7  11   2        6.26       -5.90      3.93 o 
   1  12   2        5.46        9.11      6.12 o 
   2  12   2       29.73       44.60      6.89 o 
   3  12   2        9.89       11.35      7.17 o 
   4  12   2        8.41        1.27      5.35 o 
   1   1   3     6996.76     7083.69     69.92 o 
   2   1   3    16776.73    16956.02    174.71 o 
   3   1   3    42374.83    39549.84    270.22 o 
   4   1   3      459.34      417.60      4.28 o 
   5   1   3     5529.22     5474.87     27.64 o 
   6   1   3        3.24        2.37      1.04 o 
   7   1   3     2941.27     2881.61     17.96 o 
   8   1   3      559.93      579.78      7.06 o 
   9   1   3      578.59      594.35      7.58 o 
  10   1   3       25.42       27.51      2.43 o 
  11   1   3        3.03        7.23      2.19 o 
  12   1   3        5.52        2.41      2.31 o 
  13   1   3       63.02       63.00      4.82 o 
  14   1   3       11.87        8.85      3.48 o 
  15   1   3        8.82       13.20      4.53 o 
  16   1   3        1.30       -0.41      6.49 o 
   0   2   3     2804.37     2703.98     28.41 o 
   1   2   3     1958.66     1911.14     11.97 o 
   2   2   3    14712.88    14703.10     75.76 o 
   3   2   3       42.03       46.00      2.26 o 
   4   2   3      740.51      774.16      6.45 o 
   5   2   3       76.31       72.84      1.93 o 
   6   2   3      535.50      615.75      6.37 o 
   7   2   3      355.28      368.92      5.44 o 
   8   2   3       38.41       39.12      2.72 o 
   9   2   3       56.72       62.98      3.08 o 
  10   2   3       48.26       54.63      3.27 o 
  11   2   3        0.94       -2.39      1.90 o 
  12   2   3      104.61      104.85      8.09 o 
  13   2   3        0.02       -3.44      2.56 o 
  14   2   3        0.52        0.58      3.09 o 
  15   2   3        3.96        2.18      7.04 o 
  16   2   3        4.75       -4.46      7.30 o 
   1   3   3     1184.72     1198.80     11.54 o 
   2   3   3     3140.33     3075.63     17.34 o 
   3   3   3      418.16      488.05      4.90 o 
   4   3   3       15.56       31.06      2.18 o 
   5   3   3     7282.58     7660.31     43.00 o 
   6   3   3       28.72       34.43      1.79 o 
   7   3   3      203.01      159.60      4.41 o 
   8   3   3      164.78      133.00      4.04 o 
   9   3   3        7.75        8.58      2.15 o 
  10   3   3        0.03        0.06      1.92 o 
  11   3   3        0.06        0.83      2.40 o 
  12   3   3        3.04        5.08      2.73 o 
  13   3   3       83.69       77.19      5.56 o 
  14   3   3        2.05       -3.32      3.16 o 
  15   3   3        0.61        3.86      5.11 o 
   0   4   3        0.59        9.08      3.98 o 
   1   4   3     8596.03     8465.00     47.40 o 
   2   4   3     3457.65     3630.77     23.57 o 
   3   4   3      717.57      760.14      6.51 o 
   4   4   3       51.29       46.72      1.89 o 
   5   4   3      896.23     1009.51     11.18 o 
   6   4   3     1150.71     1213.85     10.56 o 
   7   4   3      848.02      911.06     10.31 o 
   8   4   3       32.01       25.34      2.81 o 
   9   4   3     2963.86     3010.33     26.71 o 
  10   4   3        2.09       -1.71      2.17 o 
  11   4   3      151.75      168.26      6.96 o 
  12   4   3       50.83       44.81      4.63 o 
  13   4   3        0.01        3.99      3.47 o 
  14   4   3       88.02       71.33      6.76 o 
  15   4   3        6.90        3.71      5.15 o 
   1   5   3        1.81        2.71      1.34 o 
   2   5   3       22.62       34.99      3.11 o 
   3   5   3     2977.57     3245.67     19.60 o 
   4   5   3       78.99       95.43      2.76 o 
   5   5   3      844.45      801.86      8.82 o 
   6   5   3       88.63       84.70      3.90 o 
   7   5   3      343.99      318.02      6.25 o 
   8   5   3      208.68      202.91      5.95 o 
   9   5   3        1.87       -0.96      2.35 o 
  10   5   3       41.07       40.37      4.48 o 
  11   5   3       79.31       70.89      6.18 o 
  12   5   3       39.64       38.99      5.27 o 
  13   5   3        6.46        7.37      4.01 o 
  14   5   3       15.09       18.01      4.97 o 
   0   6   3      798.02      808.89     14.16 o 
   1   6   3     4188.49     4148.68     27.54 o 
   2   6   3        0.99        2.62      1.51 o 
   3   6   3      710.39      728.72      8.42 o 
   4   6   3       19.11       34.50      2.81 o 
   5   6   3      224.72      250.58      5.98 o 
   6   6   3      553.61      577.59      9.24 o 
   7   6   3      185.06      175.82      9.68 o 
   8   6   3      200.33      216.45      7.61 o 
   9   6   3      398.70      407.24     10.40 o 
  10   6   3       31.59       24.57      4.60 o 
  11   6   3       71.98       60.05      6.32 o 
  12   6   3       16.71       13.14      4.41 o 
  13   6   3        2.68        1.37      3.84 o 
  14   6   3        0.70        0.76      4.24 o 
   1   7   3      181.51      173.17      5.84 o 
   2   7   3       18.69       19.67      2.42 o 
   3   7   3      600.18      576.99     12.39 o 
   4   7   3      147.73      140.86      5.07 o 
   5   7   3        5.46        3.54      2.08 o 
   6   7   3       17.39       12.91      3.54 o 
   7   7   3      279.26      275.15     11.10 o 
   8   7   3        6.60        2.53      3.20 o 
   9   7   3      106.40      104.55      7.34 o 
  10   7   3       32.73       49.14      6.05 o 
  11   7   3       10.96       11.35      4.41 o 
  12   7   3       30.20       36.36      5.96 o 
  13   7   3       18.33        6.53      4.64 o 
   0   8   3        8.98        9.20      2.91 o 
   1   8   3     3393.20     3334.48     24.94 o 
   2   8   3      116.71      124.22      5.12 o 
   3   8   3        4.50       -1.37      2.04 o 
   4   8   3        1.14        1.45      2.17 o 
   5   8   3        8.18       24.02      4.27 o 
   6   8   3       45.49       44.44      5.25 o 
   7   8   3       39.04       46.09      5.56 o 
   8   8   3        0.30       -0.60      3.19 o 
   9   8   3      415.47      433.89     13.62 o 
  10   8   3       20.16       23.85      5.33 o 
  11   8   3      115.83      122.13     11.70 o 
  12   8   3       49.55       59.20      7.38 o 
   1   9   3        7.72        3.36      2.61 o 
   2   9   3      311.54      326.28      9.08 o 
   3   9   3      300.06      325.62      8.22 o 
   4   9   3        0.34        3.45      3.28 o 
   5   9   3      384.97      413.93     12.61 o 
   6   9   3      150.36      132.34      8.11 o 
   7   9   3        8.22        7.12      3.97 o 
   8   9   3       84.19      105.86      8.14 o 
   9   9   3        3.84        4.76      4.30 o 
  10   9   3       35.07       27.19      5.96 o 
  11   9   3        1.05        0.37      4.22 o 
   0  10   3      344.89      357.28     18.65 o 
   1  10   3      893.47      913.10     18.68 o 
   2  10   3       41.15       52.89      5.03 o 
   3  10   3      378.96      413.19     12.61 o 
   4  10   3      136.40      173.46      9.10 o 
   5  10   3        6.88       -1.13      5.47 o 
   6  10   3       77.00       80.84      7.20 o 
   7  10   3        6.81       10.03      4.38 o 
   8  10   3        2.85       -5.01      3.87 o 
   9  10   3       33.47       29.59      5.79 o 
   1  11   3       42.75       37.31      9.93 o 
   2  11   3        1.43        0.09      4.13 o 
   3  11   3       41.76       55.52      9.66 o 
   4  11   3       18.19       17.07      4.81 o 
   5  11   3      175.21      210.05     12.07 o 
   6  11   3        0.33       -0.52      4.03 o 
   7  11   3        2.43        7.68      4.64 o 
   0  12   3        7.73       14.19      9.32 o 
   1  12   3        2.49        6.74      6.23 o 
   2  12   3       34.33       31.03      6.38 o 
   3  12   3       43.86       34.74      6.71 o 
   0   0   4    21314.00    19831.98    252.17 o 
   1   0   4     1272.11     1287.76     16.08 o 
   2   0   4      839.22      763.92      7.83 o 
   3   0   4     5047.46     4922.19     39.46 o 
   4   0   4        8.52        8.35      1.88 o 
   5   0   4     1375.25     1406.37     14.04 o 
   6   0   4      583.24      584.87      8.81 o 
   7   0   4        6.37       11.05      2.10 o 
   8   0   4        4.05        2.38      1.89 o 
   9   0   4     4286.11     4226.88     54.60 o 
  10   0   4     1470.24     1512.21     18.96 o 
  11   0   4      461.17      439.75     11.99 o 
  12   0   4       58.69       78.39      6.22 o 
  13   0   4      135.45      116.38     11.96 o 
  14   0   4       75.62       80.61      8.89 o 
  15   0   4       39.80       46.22     11.35 o 
  16   0   4        1.54       -9.73      6.49 o 
   1   1   4     7756.97     7462.05     39.52 o 
   2   1   4      945.48      982.90      8.10 o 
   3   1   4     8818.61     8830.82     40.94 o 
   4   1   4     7326.92     7604.40     38.87 o 
   5   1   4      222.09      222.59      3.46 o 
   6   1   4      229.23      251.24      3.99 o 
   7   1   4      676.13      662.43      7.12 o 
   8   1   4      123.00      125.73      3.51 o 
   9   1   4      534.51      555.07      7.30 o 
  10   1   4       65.95       78.58      3.64 o 
  11   1   4        0.50        1.66      2.03 o 
  12   1   4      156.53      164.86      5.99 o 
  13   1   4      116.35      120.30      7.89 o 
  14   1   4      109.70      106.69      7.94 o 
  15   1   4        4.44        2.97      4.21 o 
  16   1   4       13.92        9.17      5.87 o 
   0   2   4    27751.76    25715.47    225.18 o 
   1   2   4    26110.92    25551.62    120.51 o 
   2   2   4     7552.27     7531.27     41.35 o 
   3   2   4      737.21      787.24      7.88 o 
   4   2   4      388.09      341.08      5.19 o 
   5   2   4      392.31      457.36      5.80 o 
   6   2   4      974.81      957.27      8.22 o 
   7   2   4      312.13      297.29      4.69 o 
   8   2   4       65.10       81.13      3.18 o 
   9   2   4       10.86       17.31      2.20 o 
  10   2   4       84.32       77.56      4.08 o 
  11   2   4        0.25        1.49      2.12 o 
  12   2   4       19.71       17.80      3.00 o 
  13   2   4        1.40       -0.81      2.57 o 
  14   2   4       58.12       45.94      5.47 o 
  15   2   4       60.90       47.89      6.76 o 
   1   3   4     5237.82     5145.99     29.93 o 
   2   3   4      701.38      728.02      6.43 o 
   3   3   4       16.32       26.64      1.86 o 
   4   3   4      738.89      699.96      8.82 o 
   5   3   4     5537.34     5845.64     32.43 o 
   6   3   4     2951.95     2865.97     17.50 o 
   7   3   4       17.24       12.77      1.79 o 
   8   3   4      112.32      110.03      4.28 o 
   9   3   4       44.48       43.19      3.31 o 
  10   3   4      235.49      209.31      6.22 o 
  11   3   4        8.24        3.97      2.29 o 
  12   3   4        0.64       -2.97      2.28 o 
  13   3   4      279.31      278.43      8.96 o 
  14   3   4       14.44       14.87      4.56 o 
  15   3   4       76.40       70.69      7.88 o 
   0   4   4      738.36      752.75     11.29 o 
   1   4   4       33.50       33.85      1.78 o 
   2   4   4       64.48       51.43      2.29 o 
   3   4   4      248.03      276.11      4.21 o 
   4   4   4     2954.72     2941.66     19.48 o 
   5   4   4       59.12       56.45      2.70 o 
   6   4   4       72.71       88.51      3.35 o 
   7   4   4      212.50      199.72      5.00 o 
   8   4   4      248.74      242.80      6.31 o 
   9   4   4      375.37      383.72      9.25 o 
  10   4   4        9.47       11.38      2.96 o 
  11   4   4       34.22       24.78      3.67 o 
  12   4   4        1.05        5.55      3.00 o 
  13   4   4        5.35        1.20      3.34 o 
  14   4   4        1.86        4.44      3.52 o 
  15   4   4        0.05       -5.38      3.59 o 
   1   5   4      280.81      286.88      4.86 o 
   2   5   4      460.79      401.61      6.33 o 
   3   5   4      298.61      292.08      4.68 o 
   4   5   4     1148.48     1188.41     11.97 o 
   5   5   4     2630.15     2546.92     19.37 o 
   6   5   4       57.96       57.37      2.90 o 
   7   5   4       29.37       41.70      2.93 o 
   8   5   4      385.33      387.20      8.87 o 
   9   5   4       26.71       35.13      4.02 o 
  10   5   4       14.00        2.94      2.69 o 
  11   5   4       14.55       19.28      3.62 o 
  12   5   4       10.21       15.23      4.25 o 
  13   5   4      122.06      161.40      9.09 o 
  14   5   4       72.19       73.38      9.42 o 
   0   6   4      759.62      784.95     12.18 o 
   1   6   4      377.81      396.90      6.34 o 
   2   6   4       99.83      111.14      3.66 o 
   3   6   4       49.33       37.01      2.53 o 
   4   6   4      169.73      164.28      5.04 o 
   5   6   4       53.17       72.52      3.69 o 
   6   6   4      152.88      157.42      4.85 o 
   7   6   4       38.53       39.66      2.95 o 
   8   6   4       29.04       12.45      3.23 o 
   9   6   4      202.22      196.86     10.16 o 
  10   6   4       16.05       10.14      4.68 o 
  11   6   4       10.19        6.16      3.68 o 
  12   6   4        6.45        6.37      4.62 o 
  13   6   4        0.01       -4.81      3.53 o 
  14   6   4       31.21       25.02      5.45 o 
   1   7   4        4.18        3.74      1.73 o 
   2   7   4      617.84      610.69      8.44 o 
   3   7   4      915.78      892.66     12.94 o 
   4   7   4     1632.87     1623.35     17.13 o 
   5   7   4      567.21      564.25      9.70 o 
   6   7   4      171.26      159.03      6.84 o 
   7   7   4        4.42        3.05      3.05 o 
   8   7   4       84.95       92.31      6.67 o 
   9   7   4        5.98        9.03      3.91 o 
  10   7   4       98.40      121.95      8.19 o 
  11   7   4       17.76        4.48      4.15 o 
  12   7   4        0.02        0.25      4.12 o 
  13   7   4        0.33        1.02      4.36 o 
   0   8   4        3.82        3.38      2.52 o 
   1   8   4       18.64       21.02      3.17 o 
   2   8   4      146.72      126.42      5.59 o 
   3   8   4      140.24      125.25      5.98 o 
   4   8   4      117.68      100.89      4.85 o 
   5   8   4       41.53       41.42      4.90 o 
   6   8   4       29.73       30.58      5.62 o 
   7   8   4        0.26        5.90      3.42 o 
   8   8   4        0.71        0.31      3.25 o 
   9   8   4      138.17      131.77      8.53 o 
  10   8   4        0.02        3.81      3.98 o 
  11   8   4       39.31       39.74      7.49 o 
  12   8   4        5.53        2.81      4.27 o 
   1   9   4       70.08       68.35      4.38 o 
   2   9   4       98.39      111.70      5.33 o 
   3   9   4       16.94       12.24      2.97 o 
   4   9   4        0.79        0.26      2.92 o 
   5   9   4      601.77      584.22     14.66 o 
   6   9   4        1.94        5.43      3.80 o 
   7   9   4      348.81      330.60     11.99 o 
   8   9   4        8.95        3.25      3.92 o 
   9   9   4      100.58       92.91      8.09 o 
  10   9   4       19.13        7.68      4.87 o 
  11   9   4        1.57        1.27      6.16 o 
   0  10   4       10.77       13.78      5.45 o 
   1  10   4      133.12      136.66      7.43 o 
   2  10   4       49.20       55.02      4.19 o 
   3  10   4       17.95       14.44      4.30 o 
   4  10   4       64.45       74.77      6.68 o 
   5  10   4        5.52        2.95      3.93 o 
   6  10   4      135.35      157.07      9.27 o 
   7  10   4       31.58       40.09      8.25 o 
   8  10   4       94.76      113.49      8.84 o 
   9  10   4        0.73        3.34      4.31 o 
   1  11   4       11.39       14.62      4.18 o 
   2  11   4       13.09       13.33      4.93 o 
   3  11   4      170.02      158.31     15.91 o 
   4  11   4      165.44      174.64      9.55 o 
   5  11   4       11.89        5.82      4.35 o 
   6  11   4       12.12       10.25      4.71 o 
   7  11   4       22.35       26.88      7.99 o 
   0  12   4      217.53      284.19     23.51 o 
   1  12   4        2.36        6.65      4.81 o 
   2  12   4        1.22        2.55      4.63 o 
   3  12   4        5.04       -2.90      4.10 o 
   1   1   5      370.24      326.94      3.86 o 
   2   1   5       56.42       55.42      1.88 o 
   3   1   5     6441.64     6450.37     45.22 o 
   4   1   5     1963.88     2168.38     14.13 o 
   5   1   5        5.08       14.00      1.21 o 
   6   1   5       42.08       59.41      2.18 o 
   7   1   5       24.49       34.84      2.03 o 
   8   1   5      887.47      889.80      8.95 o 
   9   1   5        3.38        9.04      1.92 o 
  10   1   5      115.04      122.85      4.34 o 
  11   1   5      576.29      580.71     12.15 o 
  12   1   5      263.43      235.59     10.86 o 
  13   1   5        1.30        3.30      2.84 o 
  14   1   5        0.75        2.78      3.79 o 
  15   1   5        0.07       -0.98      4.05 o 
  16   1   5       11.63       15.56      6.12 o 
   0   2   5     8789.57     8047.72     54.71 o 
   1   2   5        0.46       19.35      1.06 o 
   2   2   5      933.76     1028.31     11.39 o 
   3   2   5     1785.28     1792.41     13.76 o 
   4   2   5       19.02       24.11      1.68 o 
   5   2   5      569.65      578.89      5.88 o 
   6   2   5      815.50      798.60      7.35 o 
   7   2   5     2548.24     2614.87     18.66 o 
   8   2   5        5.88        0.89      1.46 o 
   9   2   5      122.83      118.62      4.60 o 
  10   2   5       28.64       33.84      3.23 o 
  11   2   5       53.59       50.93      4.83 o 
  12   2   5       56.41       49.21      4.09 o 
  13   2   5       32.54       37.32      4.80 o 
  14   2   5        1.98       -0.28      3.20 o 
  15   2   5       13.24       13.29      4.99 o 
   1   3   5       37.49       29.72      1.58 o 
   2   3   5      274.75      265.75      4.67 o 
   3   3   5     1043.88     1135.18     10.75 o 
   4   3   5     1199.55     1139.39     10.45 o 
   5   3   5     1891.67     1853.56     14.67 o 
   6   3   5      308.99      333.78      4.96 o 
   7   3   5      102.46      113.94      4.24 o 
   8   3   5       15.06       10.81      2.16 o 
   9   3   5       55.59       72.94      3.98 o 
  10   3   5      191.99      206.91      6.27 o 
  11   3   5      180.99      180.68      6.22 o 
  12   3   5       15.14        7.68      3.14 o 
  13   3   5      131.45      139.74      6.94 o 
  14   3   5        4.17        4.67      5.56 o 
  15   3   5        9.26       -1.17      4.43 o 
   0   4   5     6528.27     7431.06     52.01 o 
   1   4   5     4138.87     4182.23     24.25 o 
   2   4   5      555.34      612.90      6.95 o 
   3   4   5     3795.80     3812.97     24.01 o 
   4   4   5       42.13       49.54      2.43 o 
   5   4   5        8.71       19.86      2.01 o 
   6   4   5      331.44      343.60      6.17 o 
   7   4   5      253.13      255.48      5.65 o 
   8   4   5       20.95       18.00      2.63 o 
   9   4   5       31.75       20.84      3.03 o 
  10   4   5       11.33        9.62      2.61 o 
  11   4   5       31.23       30.36      3.87 o 
  12   4   5      454.98      468.10     11.38 o 
  13   4   5        4.76        5.30      3.23 o 
  14   4   5       41.88       33.26      5.33 o 
  15   4   5        0.02        0.75      4.29 o 
   1   5   5       12.07       21.46      1.78 o 
   2   5   5     1295.73     1412.62     11.73 o 
   3   5   5     1490.00     1586.45     13.87 o 
   4   5   5      200.36      218.09      4.97 o 
   5   5   5        2.46        4.35      1.52 o 
   6   5   5      708.16      705.15      8.85 o 
   7   5   5      753.84      782.73     10.28 o 
   8   5   5       91.70       87.40      4.06 o 
   9   5   5        0.06        2.22      2.32 o 
  10   5   5       55.18       55.18      4.80 o 
  11   5   5       36.64       38.07      4.45 o 
  12   5   5      114.76      138.30      7.23 o 
  13   5   5       78.42       74.44      7.01 o 
  14   5   5       34.27       33.16      5.82 o 
   0   6   5     2933.72     3125.44     28.76 o 
   1   6   5       98.61      134.80      3.72 o 
   2   6   5      122.17       89.85      3.69 o 
   3   6   5     1192.19     1125.05     14.02 o 
   4   6   5       56.99       66.32      3.66 o 
   5   6   5      219.66      219.91      5.93 o 
   6   6   5      103.60       96.45      4.54 o 
   7   6   5     1044.04     1075.45     14.40 o 
   8   6   5      258.88      231.07      8.02 o 
   9   6   5        0.78        3.66      2.74 o 
  10   6   5       56.36       54.33      6.16 o 
  11   6   5       21.78       20.05      4.54 o 
  12   6   5       18.50       26.20      8.60 o 
  13   6   5       16.55       10.61      4.64 o 
  14   6   5        5.07        4.22      4.36 o 
   1   7   5        7.42        3.62      1.62 o 
   2   7   5      175.95      197.99      9.18 o 
   3   7   5       23.49       25.56      3.20 o 
   4   7   5      322.76      306.31      8.91 o 
   5   7   5      174.72      150.96      7.52 o 
   6   7   5        2.55        6.02      2.30 o 
   7   7   5        0.01        0.03      3.04 o 
   8   7   5        0.24       -0.19      3.03 o 
   9   7   5        1.37        6.46      3.00 o 
  10   7   5        1.49       -2.49      3.48 o 
  11   7   5      149.07      153.19      9.11 o 
  12   7   5       21.15        9.11      4.54 o 
  13   7   5        8.49       17.19      4.99 o 
   0   8   5        3.25        2.62      2.69 o 
   1   8   5       35.22       41.96      3.52 o 
   2   8   5        4.48        6.30      2.55 o 
   3   8   5       94.66       86.12      4.57 o 
   4   8   5        6.95        3.22      2.21 o 
   5   8   5       38.12       45.86      4.31 o 
   6   8   5       84.76       86.40      6.50 o 
   7   8   5        4.60       22.95      4.41 o 
   8   8   5       83.21       79.81      7.01 o 
   9   8   5      132.99      134.00      8.70 o 
  10   8   5       20.27       14.45      4.72 o 
  11   8   5       24.30       15.76      5.15 o 
  12   8   5        8.53       12.40      5.91 o 
   1   9   5        1.59        3.66      2.44 o 
   2   9   5        0.07       -1.64      2.17 o 
   3   9   5      207.23      231.63      7.11 o 
   4   9   5       21.54       19.50      3.16 o 
   5   9   5       13.28       14.87      4.08 o 
   6   9   5        0.62       -2.91      3.20 o 
   7   9   5       37.36       31.55      5.22 o 
   8   9   5       27.33       30.09      5.50 o 
   9   9   5      118.60      144.83      9.46 o 
  10   9   5       12.79       11.55      4.83 o 
   0  10   5        8.91       10.60      5.47 o 
   1  10   5       34.80       32.33      4.75 o 
   2  10   5       18.57       18.20      3.72 o 
   3  10   5        2.31       -2.54      3.80 o 
   4  10   5       19.01       15.20      4.37 o 
   5  10   5      212.71      240.68     10.60 o 
   6  10   5       11.25       10.41      4.53 o 
   7  10   5       16.86       17.16      4.68 o 
   8  10   5        6.33        6.96      4.48 o 
   9  10   5        0.78       -0.34      4.35 o 
   1  11   5       12.88        5.46      3.54 o 
   2  11   5       22.69       15.09      4.99 o 
   3  11   5       27.79       15.87      7.09 o 
   4  11   5       71.61       75.34      8.57 o 
   5  11   5       46.85       54.82      6.82 o 
   6  11   5       56.35       54.64      6.90 o 
   7  11   5       46.90       43.49      6.46 o 
   0  12   5       15.47        8.31      6.69 o 
   1  12   5       21.25       18.94      5.61 o 
   2  12   5        6.80        7.22      5.05 o 
   3  12   5        2.18        5.83      4.90 o 
   0   0   6     6926.30     6944.32     52.66 o 
   1   0   6     2550.74     2551.21     17.40 o 
   2   0   6    28742.92    27571.13    233.90 o 
   3   0   6     1455.70     1524.87     13.87 o 
   4   0   6     1387.59     1367.32     15.29 o 
   5   0   6      190.54      183.19      4.71 o 
   6   0   6     1661.85     1817.18     17.91 o 
   7   0   6      587.94      539.68      9.15 o 
   8   0   6     2185.18     2219.48     22.30 o 
   9   0   6        6.59        6.48      2.50 o 
  10   0   6     3109.65     3124.20     51.20 o 
  11   0   6      286.23      244.16     12.16 o 
  12   0   6      118.84      134.17     10.17 o 
  13   0   6        0.89       -1.94      4.15 o 
  14   0   6       49.84       33.98      7.15 o 
  15   0   6       13.65       17.37      5.94 o 
   1   1   6       22.62       29.75      1.16 o 
   2   1   6      457.32      418.59      3.92 o 
   3   1   6     1577.22     1522.07     10.85 o 
   4   1   6     3667.72     3595.29     23.39 o 
   5   1   6      202.12      173.67      3.18 o 
   6   1   6     1673.65     1788.91     12.68 o 
   7   1   6       39.38       43.87      2.17 o 
   8   1   6      269.86      294.22      5.11 o 
   9   1   6       38.13       40.64      2.72 o 
  10   1   6      646.96      664.06     14.17 o 
  11   1   6      345.20      377.65      8.22 o 
  12   1   6      444.55      441.26     10.13 o 
  13   1   6        8.51        8.15      3.50 o 
  14   1   6       20.67       25.33      4.61 o 
  15   1   6       10.93       19.47      5.14 o 
   0   2   6     3740.82     3598.29     34.92 o 
   1   2   6      370.25      380.25      4.18 o 
   2   2   6     3985.66     3930.56     20.85 o 
   3   2   6       10.41       16.79      1.55 o 
   4   2   6       54.20       60.14      2.41 o 
   5   2   6     1245.27     1234.96     13.29 o 
   6   2   6     3101.67     3108.75     18.49 o 
   7   2   6      260.82      263.36      5.64 o 
   8   2   6      560.69      533.80      8.67 o 
   9   2   6        0.04       -2.46      1.64 o 
  10   2   6       20.50       19.92      3.60 o 
  11   2   6       33.64       33.38      3.47 o 
  12   2   6        0.55        1.38      2.33 o 
  13   2   6        0.29        3.23      2.68 o 
  14   2   6        1.41        7.00      4.16 o 
  15   2   6       25.51       26.65     11.01 o 
   1   3   6     1511.70     1386.65     10.07 o 
   2   3   6     2371.79     2333.96     14.59 o 
   3   3   6       96.48       69.23      3.20 o 
   4   3   6      372.00      426.19      6.63 o 
   5   3   6     1331.98     1281.16     11.84 o 
   6   3   6     1535.46     1495.11     13.50 o 
   7   3   6      740.31      746.69     10.10 o 
   8   3   6       26.44       26.17      2.89 o 
   9   3   6       67.47       67.03      3.92 o 
  10   3   6      552.76      543.80      9.97 o 
  11   3   6        0.06       -0.25      2.07 o 
  12   3   6      789.54      827.35     14.69 o 
  13   3   6       54.56       52.13      5.06 o 
  14   3   6       91.75      101.15      7.26 o 
  15   3   6        2.45        9.89      5.10 o 
   0   4   6     5042.15     5519.52     40.65 o 
   1   4   6      630.58      620.77      6.29 o 
   2   4   6     1796.23     1945.92     14.47 o 
   3   4   6      927.61     1060.05     10.54 o 
   4   4   6     2784.44     2827.07     21.57 o 
   5   4   6       82.38       77.19      3.21 o 
   6   4   6        0.03       -0.91      1.38 o 
   7   4   6      159.86      142.03      4.54 o 
   8   4   6      394.07      370.83      7.94 o 
   9   4   6        1.45        7.18      2.52 o 
  10   4   6      349.76      326.40      8.02 o 
  11   4   6       12.25        8.41      2.87 o 
  12   4   6        9.92        7.99      3.56 o 
  13   4   6       61.54       65.85      5.50 o 
  14   4   6       10.74        5.41      4.27 o 
  15   4   6        6.58        1.81      4.45 o 
   1   5   6     2411.94     2439.13     16.15 o 
   2   5   6     1559.67     1508.39     12.24 o 
   3   5   6     2247.75     2302.28     21.01 o 
   4   5   6      842.52      825.82     10.62 o 
   5   5   6       10.37       13.01      1.94 o 
   6   5   6     2441.81     2367.84     18.32 o 
   7   5   6      247.78      249.78      6.86 o 
   8   5   6      548.35      516.71      8.75 o 
   9   5   6        0.24        4.13      2.38 o 
  10   5   6      143.27      150.31      6.92 o 
  11   5   6        0.01       -0.89      3.01 o 
  12   5   6      192.29      210.17      8.44 o 
  13   5   6       26.50       28.70      5.42 o 
  14   5   6        3.00        7.57      4.27 o 
   0   6   6       74.77      124.77      6.50 o 
   1   6   6      589.33      655.87      8.17 o 
   2   6   6       27.26       23.93      2.31 o 
   3   6   6      876.16      972.15     13.12 o 
   4   6   6      469.84      446.26      8.17 o 
   5   6   6       87.39       93.51      4.01 o 
   6   6   6        9.17        9.90      2.20 o 
   7   6   6        0.63        1.68      1.90 o 
   8   6   6      141.60      126.64      4.64 o 
   9   6   6        0.01        1.27      2.69 o 
  10   6   6       59.84       60.23      5.24 o 
  11   6   6        1.13        1.75      2.80 o 
  12   6   6       94.36       92.61      7.72 o 
  13   6   6       22.83       20.59      6.61 o 
   1   7   6      269.72      248.24      5.63 o 
   2   7   6      905.20      873.50     12.93 o 
   3   7   6      303.09      270.98      7.31 o 
   4   7   6     1967.99     1920.89     29.26 o 
   5   7   6      304.00      329.20      7.64 o 
   6   7   6      439.10      457.10      9.18 o 
   7   7   6       91.48       81.05      5.30 o 
   8   7   6      399.00      380.25     11.95 o 
   9   7   6        1.33        6.03      3.20 o 
  10   7   6       70.34       85.18      7.18 o 
  11   7   6      176.98      176.54      9.77 o 
  12   7   6       27.71       28.37      5.71 o 
  13   7   6        7.96        9.81      5.59 o 
   0   8   6      766.83      734.32     20.46 o 
   1   8   6      113.23      114.58      5.02 o 
   2   8   6      357.19      343.96      8.05 o 
   3   8   6       47.55       57.52      4.50 o 
   4   8   6      310.48      280.03      7.44 o 
   5   8   6       23.22       39.58      3.67 o 
   6   8   6       51.08       41.81      5.22 o 
   7   8   6       20.15       31.27      5.00 o 
   8   8   6       73.89       74.71      6.77 o 
   9   8   6       28.01       20.53      6.69 o 
  10   8   6      333.50      343.01     12.72 o 
  11   8   6        0.95        0.19      4.03 o 
  12   8   6       24.58       22.13      7.70 o 
   1   9   6      200.10      196.88      8.20 o 
   2   9   6      246.54      249.25      7.22 o 
   3   9   6      147.52      165.81      6.34 o 
   4   9   6      254.60      269.81      7.74 o 
   5   9   6       79.71       80.42      7.55 o 
   6   9   6     1124.06     1095.06     20.88 o 
   7   9   6       97.30       75.28      6.93 o 
   8   9   6      410.31      428.57     14.12 o 
   9   9   6       17.46       13.42      4.83 o 
  10   9   6       52.31       42.90     10.04 o 
   0  10   6      310.70      346.21     20.88 o 
   1  10   6        4.86        7.98      3.59 o 
   2  10   6      177.02      184.60      8.68 o 
   3  10   6        5.34        6.04      3.20 o 
   4  10   6       62.67       65.00      6.51 o 
   5  10   6       46.93       50.97      9.19 o 
   6  10   6      156.74      189.25     11.26 o 
   7  10   6       38.48       21.29      5.01 o 
   8  10   6       33.50       34.84      7.14 o 
   9  10   6        1.95        0.88      5.28 o 
   1  11   6        8.68       12.42      4.14 o 
   2  11   6       16.27       12.59      4.21 o 
   3  11   6       10.56       13.16      5.22 o 
   4  11   6      133.15      111.17     10.87 o 
   5  11   6        0.74       -2.03      4.52 o 
   6  11   6       19.26        7.80      4.35 o 
   0  12   6       92.58      107.14     11.30 o 
   1  12   6       18.14       23.26      6.06 o 
   2  12   6       37.14       46.12      7.15 o 
   1   1   7     2610.35     2520.04     13.53 o 
   2   1   7     5783.99     5736.13     25.31 o 
   3   1   7     2122.74     1940.78     12.25 o 
   4   1   7    11223.89    11432.93     57.07 o 
   5   1   7      230.73      217.86      4.43 o 
   6   1   7     1932.35     1960.30     13.45 o 
   7   1   7       91.88       98.26      3.03 o 
   8   1   7     1684.95     1655.08     14.34 o 
   9   1   7      115.73      109.06      4.49 o 
  10   1   7      449.22      450.24     14.87 o 
  11   1   7        9.28       15.25      3.10 o 
  12   1   7        0.80        1.63      2.87 o 
  13   1   7       71.24       80.49      6.28 o 
  14   1   7       28.27       40.71      5.40 o 
  15   1   7        2.54        3.56      4.26 o 
   0   2   7     2980.57     3127.19     22.13 o 
   1   2   7     1618.41     1649.02     10.86 o 
   2   2   7      424.93      437.28      4.70 o 
   3   2   7       43.81       47.90      2.25 o 
   4   2   7       14.77       22.15      1.95 o 
   5   2   7      852.94      915.34      9.51 o 
   6   2   7     1736.59     1685.40     11.76 o 
   7   2   7      840.81      859.49     10.83 o 
   8   2   7      181.74      181.61      5.34 o 
   9   2   7       66.18       67.93      3.90 o 
  10   2   7      276.85      275.50      7.55 o 
  11   2   7        8.86       11.63      3.28 o 
  12   2   7       78.68       94.38      7.75 o 
  13   2   7        0.03        1.23      3.12 o 
  14   2   7       18.65       11.11      5.22 o 
  15   2   7        1.26       -1.45      3.98 o 
   1   3   7      477.14      458.19      5.26 o 
   2   3   7     2684.05     2690.60     22.69 o 
   3   3   7     3270.79     3287.88     22.91 o 
   4   3   7     3840.38     3593.81     25.03 o 
   5   3   7     5784.53     5877.59     34.58 o 
   6   3   7        0.61        0.39      1.49 o 
   7   3   7       16.80       23.82      2.40 o 
   8   3   7        4.71        5.26      2.24 o 
   9   3   7       99.74      117.28      4.98 o 
  10   3   7        2.98        6.35      2.51 o 
  11   3   7      256.61      262.48      7.92 o 
  12   3   7       14.35       12.15      3.01 o 
  13   3   7        0.03        0.22      3.31 o 
  14   3   7       14.27        6.37      3.72 o 
  15   3   7       22.12       24.62      5.82 o 
   0   4   7      456.61      595.12      8.85 o 
   1   4   7      182.89      118.49      2.94 o 
   2   4   7     5860.47     6077.67     30.62 o 
   3   4   7     2376.50     2552.90     16.56 o 
   4   4   7      451.45      445.71      7.34 o 
   5   4   7      647.32      647.99      8.56 o 
   6   4   7      114.46      118.74      4.10 o 
   7   4   7      145.78      142.44      6.38 o 
   8   4   7      936.33      958.87     11.83 o 
   9   4   7      712.05      725.83     12.97 o 
  10   4   7       99.76      106.90      6.13 o 
  11   4   7      133.67      132.32      5.91 o 
  12   4   7      299.45      301.18      9.43 o 
  13   4   7       29.18       36.51      4.70 o 
  14   4   7       15.05       10.01      4.24 o 
   1   5   7      194.97      197.77      3.97 o 
   2   5   7      150.57      187.46      4.32 o 
   3   5   7      495.10      511.53     10.09 o 
   4   5   7        8.21        5.62      1.65 o 
   5   5   7      500.88      512.15      7.59 o 
   6   5   7      411.93      386.93      6.82 o 
   7   5   7      161.55      185.81      5.43 o 
   8   5   7      147.30      155.61      5.73 o 
   9   5   7       28.48       21.43      3.21 o 
  10   5   7       25.84       24.01      3.44 o 
  11   5   7      144.48      124.36      6.80 o 
  12   5   7      224.47      225.26      8.80 o 
  13   5   7       59.63       50.74      7.47 o 
  14   5   7      131.64      120.63      9.83 o 
   0   6   7     2849.80     2919.73     27.56 o 
   1   6   7     3127.08     3114.19     20.31 o 
   2   6   7       39.44       35.12      2.67 o 
   3   6   7       17.94       22.02      2.82 o 
   4   6   7       78.62       82.24      4.35 o 
   5   6   7       47.53       57.14      3.46 o 
   6   6   7     1139.36     1109.29     12.38 o 
   7   6   7      306.60      318.17      7.11 o 
   8   6   7       32.82       41.29      4.31 o 
   9   6   7        0.45        1.96      2.47 o 
  10   6   7       27.54       31.67      4.33 o 
  11   6   7       12.33       18.50      4.07 o 
  12   6   7       13.23        8.77      4.28 o 
  13   6   7        1.56        0.51      4.20 o 
   1   7   7        8.35       13.21      2.56 o 
   2   7   7       15.27       20.54      2.68 o 
   3   7   7       20.22       23.40      3.18 o 
   4   7   7       89.25       87.18      4.82 o 
   5   7   7       97.75       81.69      4.46 o 
   6   7   7       33.14       48.67      3.84 o 
   7   7   7       77.56       75.76      4.60 o 
   8   7   7       19.52       25.97      4.56 o 
   9   7   7        3.11        6.10      3.13 o 
  10   7   7       57.60       59.87      5.61 o 
  11   7   7       63.48       85.26      7.63 o 
  12   7   7        1.58       -1.49      3.71 o 
   0   8   7     1572.56     1447.04     33.45 o 
   1   8   7      243.29      250.18      7.64 o 
   2   8   7      653.54      634.46     10.76 o 
   3   8   7        6.04        7.08      2.72 o 
   4   8   7        2.91        0.38      2.27 o 
   5   8   7       45.88       48.39      4.01 o 
   6   8   7      114.56      122.68      6.02 o 
   7   8   7       58.44       49.55      5.83 o 
   8   8   7        1.69        5.26      3.73 o 
   9   8   7      211.34      176.66      9.48 o 
  10   8   7       82.96       76.07      7.52 o 
  11   8   7       15.33       12.37      4.81 o 
   1   9   7        3.91        4.92      3.04 o 
   2   9   7        1.66       -0.36      3.97 o 
   3   9   7      150.41      137.53      5.80 o 
   4   9   7       66.02       75.37      4.86 o 
   5   9   7      215.83      230.95      8.47 o 
   6   9   7       46.35       59.07      6.35 o 
   7   9   7       91.86       87.48      7.46 o 
   8   9   7        7.71       10.01      6.52 o 
   9   9   7       23.14       15.95      5.00 o 
  10   9   7        0.52        3.34      4.27 o 
   0  10   7      477.92      444.91     17.90 o 
   1  10   7       26.38       19.19      4.04 o 
   2  10   7      396.82      405.46     12.02 o 
   3  10   7        0.69       -1.64      2.80 o 
   4  10   7       29.52       23.33      5.06 o 
   5  10   7      100.21      116.52     15.15 o 
   6  10   7       31.64       20.81      5.14 o 
   7  10   7        1.23        0.25      3.88 o 
   8  10   7        3.83        9.86      4.93 o 
   1  11   7        7.23       11.16      4.02 o 
   2  11   7       64.78       65.94      6.46 o 
   3  11   7        8.09       19.43      5.61 o 
   4  11   7       64.07       68.09      8.21 o 
   5  11   7      159.55      156.90     11.35 o 
   6  11   7        0.82        3.25      4.56 o 
   0  12   7      219.27      275.28     23.11 o 
   0   0   8     6315.12     5767.81     55.42 o 
   1   0   8     2894.70     2799.56     18.03 o 
   2   0   8       61.45       62.93      2.22 o 
   3   0   8     4435.61     4518.92     29.94 o 
   4   0   8      134.72      165.04      3.89 o 
   5   0   8     1927.92     2098.89     17.31 o 
   6   0   8      889.38      802.09     11.10 o 
   7   0   8       34.99       37.20      2.99 o 
   8   0   8       79.78       65.17      3.98 o 
   9   0   8        8.04        3.82      2.72 o 
  10   0   8      348.46      388.48     31.62 o 
  11   0   8       41.74       37.11      6.59 o 
  12   0   8       15.33       10.14      5.16 o 
  13   0   8      312.91      313.57     15.05 o 
  14   0   8        2.63       13.02      5.42 o 
  15   0   8       23.24       29.00      8.31 o 
   1   1   8      100.19      106.84      1.97 o 
   2   1   8      133.89      117.82      2.16 o 
   3   1   8       48.35       38.33      1.52 o 
   4   1   8     4432.42     4700.61     32.72 o 
   5   1   8     2859.92     3002.26     16.52 o 
   6   1   8       29.68       29.13      1.67 o 
   7   1   8     1804.02     1802.99     13.40 o 
   8   1   8        0.49        2.25      2.00 o 
   9   1   8      431.09      464.38      8.47 o 
  10   1   8        9.62        6.02      2.37 o 
  11   1   8       65.29       74.00      5.66 o 
  12   1   8      399.98      391.81     11.36 o 
  13   1   8        1.19        2.25      4.38 o 
  14   1   8        0.08       -0.69      3.44 o 
  15   1   8        1.33        1.58      5.44 o 
   0   2   8      131.28       77.90      3.45 o 
   1   2   8     1267.68     1260.86      9.24 o 
   2   2   8      965.96     1061.66      8.39 o 
   3   2   8        2.04        6.42      1.00 o 
   4   2   8       97.71       97.29      3.00 o 
   5   2   8       42.54       63.79      2.39 o 
   6   2   8     1515.22     1569.51     21.81 o 
   7   2   8      298.75      298.83      6.50 o 
   8   2   8        6.92        8.11      2.39 o 
   9   2   8     2175.40     2053.80     30.67 o 
  10   2   8       91.39       84.15      4.49 o 
  11   2   8       22.16       16.00      3.03 o 
  12   2   8       40.55       45.01      4.47 o 
  13   2   8       61.05       70.79      6.17 o 
  14   2   8        0.00       -1.73      3.94 o 
  15   2   8        5.76        5.45      4.41 o 
   1   3   8      813.90      860.59      8.01 o 
   2   3   8     1437.08     1419.57     11.47 o 
   3   3   8       20.86       48.47      2.02 o 
   4   3   8      430.09      426.10      6.95 o 
   5   3   8       83.48       95.99      4.77 o 
   6   3   8     1263.68     1321.27     12.93 o 
   7   3   8      251.47      266.46      5.90 o 
   8   3   8       71.47       53.02      3.71 o 
   9   3   8     1045.94     1022.46     13.63 o 
  10   3   8      484.33      489.57      9.64 o 
  11   3   8       39.81       40.72      3.91 o 
  12   3   8        2.54        3.76      2.57 o 
  13   3   8       11.50        9.37      3.59 o 
  14   3   8       20.36       15.97      5.28 o 
  15   3   8        1.12        1.94      4.21 o 
   0   4   8       13.61        9.20      1.81 o 
   1   4   8        1.39       10.06      1.21 o 
   2   4   8        6.90       10.48      1.37 o 
   3   4   8       37.82       40.76      2.33 o 
   4   4   8       51.04       53.83      3.03 o 
   5   4   8      528.02      520.07      7.88 o 
   6   4   8      100.49      115.65      4.19 o 
   7   4   8      421.84      400.88      7.43 o 
   8   4   8       97.40      101.25      4.34 o 
   9   4   8        1.38        2.55      2.22 o 
  10   4   8       18.09       26.99      3.50 o 
  11   4   8        2.18        4.62      2.64 o 
  12   4   8        4.77       -0.52      2.96 o 
  13   4   8       22.21       31.89      4.66 o 
  14   4   8       32.96       41.02      8.43 o 
   1   5   8       31.29       45.05      2.43 o 
   2   5   8      259.91      253.16      4.94 o 
   3   5   8       22.69       25.60      2.35 o 
   4   5   8      490.62      486.43      7.80 o 
   5   5   8      501.15      490.99      7.59 o 
   6   5   8      166.01      167.45      5.08 o 
   7   5   8       18.72       20.87      2.72 o 
   8   5   8      101.16      101.68      4.63 o 
   9   5   8      201.81      225.84      6.42 o 
  10   5   8       55.25       38.84      3.92 o 
  11   5   8        3.59        4.49      3.08 o 
  12   5   8        1.85        0.59      2.96 o 
  13   5   8        0.45        0.56      3.33 o 
  14   5   8        4.34        7.08      4.65 o 
   0   6   8      568.18      637.43     10.98 o 
   1   6   8       18.86       25.99      2.33 o 
   2   6   8        2.02        4.37      1.76 o 
   3   6   8       36.09       45.55      4.77 o 
   4   6   8       22.22       24.62      3.06 o 
   5   6   8       36.27       34.06      3.04 o 
   6   6   8       20.85       28.94      2.81 o 
   7   6   8      560.00      518.17      8.69 o 
   8   6   8       23.27       34.80      3.15 o 
   9   6   8      134.99      142.85      5.84 o 
  10   6   8        3.02        1.26      2.94 o 
  11   6   8       55.83       47.74      5.31 o 
  12   6   8        1.29       -3.11      3.13 o 
  13   6   8        2.39        4.79      4.54 o 
   1   7   8       25.31       22.98      2.71 o 
   2   7   8        0.93        1.80      1.88 o 
   3   7   8       20.12       21.42      2.70 o 
   4   7   8      337.07      344.84      8.59 o 
   5   7   8      538.52      507.90      9.64 o 
   6   7   8      141.98      120.12      5.33 o 
   7   7   8       79.07       71.60      4.26 o 
   8   7   8       34.67       33.81      4.40 o 
   9   7   8      128.25      117.18      6.91 o 
  10   7   8      120.14      126.23      7.39 o 
  11   7   8       94.74      117.80      7.41 o 
  12   7   8        0.23       -1.20      4.09 o 
   0   8   8       34.42       33.07      6.00 o 
   1   8   8       66.69       51.94      5.32 o 
   2   8   8       73.98       70.89      4.36 o 
   3   8   8      467.02      453.20      9.35 o 
   4   8   8       65.00       71.74      4.94 o 
   5   8   8      152.68      141.65      5.90 o 
   6   8   8      108.58      129.78      5.77 o 
   7   8   8       29.30       22.61      4.57 o 
   8   8   8       12.48       18.18      5.11 o 
   9   8   8       40.20       46.32      6.05 o 
  10   8   8       12.48        8.41      4.35 o 
  11   8   8       21.95       24.05      5.59 o 
   1   9   8        6.85        0.43      2.54 o 
   2   9   8      108.74      114.70      6.91 o 
   3   9   8       19.77       21.00      3.55 o 
   4   9   8       23.15       10.93      2.62 o 
   5   9   8       21.37       16.03      3.35 o 
   6   9   8       34.94       37.52      5.57 o 
   7   9   8      293.66      291.09     11.46 o 
   8   9   8       23.32       18.78      4.93 o 
   9   9   8      105.45      101.63      8.29 o 
  10   9   8        1.47        0.11      4.51 o 
   0  10   8        0.07       -6.21      4.15 o 
   1  10   8       35.34       45.04      5.41 o 
   2  10   8       29.01       29.65      4.89 o 
   3  10   8        1.88       -0.06      2.94 o 
   4  10   8       59.92       64.22      5.43 o 
   5  10   8       28.81       20.43      5.93 o 
   6  10   8      162.77      181.27     13.34 o 
   7  10   8        0.30       -2.12      4.42 o 
   8  10   8        0.82       -3.80      3.93 o 
   1  11   8        0.03        0.71      4.18 o 
   2  11   8       12.06       10.30      4.09 o 
   3  11   8       41.79       44.01      5.99 o 
   4  11   8       45.77       28.52      6.55 o 
   5  11   8       57.36       47.19      7.36 o 
   1   1   9     6638.14     6621.31     26.75 o 
   2   1   9      224.17      191.34      2.89 o 
   3   1   9     1201.12     1195.48      8.61 o 
   4   1   9      246.95      217.51      3.13 o 
   5   1   9     2503.53     2480.33     13.30 o 
   6   1   9       94.51       71.37      2.29 o 
   7   1   9     4595.17     4558.89     34.84 o 
   8   1   9      131.18      127.91      4.67 o 
   9   1   9      655.08      646.14     10.23 o 
  10   1   9      664.01      683.03     19.18 o 
  11   1   9      311.98      330.73     10.53 o 
  12   1   9      620.39      615.51     18.93 o 
  13   1   9        0.74        1.62      3.40 o 
  14   1   9        7.84        0.56      3.71 o 
  15   1   9        4.04        3.95      3.98 o 
   0   2   9       47.54       46.94      2.35 o 
   1   2   9      832.77      776.33      6.46 o 
   2   2   9      697.93      756.16      7.09 o 
   3   2   9       28.87       37.21      1.44 o 
   4   2   9     1119.92     1115.97      9.40 o 
   5   2   9       43.85       52.30      2.11 o 
   6   2   9      119.56      107.10      3.76 o 
   7   2   9     1643.26     1569.39     17.58 o 
   8   2   9      164.46      176.32      5.80 o 
   9   2   9      238.41      206.72      6.20 o 
  10   2   9       35.66       32.37      3.46 o 
  11   2   9       93.55       92.92      6.07 o 
  12   2   9       70.85       79.67      6.26 o 
  13   2   9       17.73       19.82      4.40 o 
  14   2   9       12.93       13.17      4.24 o 
  15   2   9       16.73        8.81      6.00 o 
   1   3   9      338.11      332.65      4.17 o 
   2   3   9     1977.23     2031.48     13.25 o 
   3   3   9     2152.67     2078.41     14.58 o 
   4   3   9      371.58      371.44      6.17 o 
   5   3   9        7.48        8.15      1.86 o 
   6   3   9      456.49      447.30      7.35 o 
   7   3   9       18.58       22.76      2.53 o 
   8   3   9        6.45        5.11      2.27 o 
   9   3   9      395.15      396.68      8.57 o 
  10   3   9        5.95        5.10      2.51 o 
  11   3   9       50.36       64.73      4.60 o 
  12   3   9        4.28        9.15      3.13 o 
  13   3   9        4.68        1.07      3.30 o 
  14   3   9       47.25       65.82     12.07 o 
   0   4   9     1482.30     1252.29     17.38 o 
   1   4   9      989.24      986.27      9.51 o 
   2   4   9     1146.70     1125.58     10.02 o 
   3   4   9     2682.13     2558.99     26.64 o 
   4   4   9      695.79      685.47     10.77 o 
   5   4   9        6.44       15.06      2.37 o 
   6   4   9       62.38       62.51      3.40 o 
   7   4   9        8.46        5.08      2.07 o 
   8   4   9      647.49      623.12      9.76 o 
   9   4   9     1912.08     1979.83     25.63 o 
  10   4   9       22.28       26.41      3.48 o 
  11   4   9      205.71      211.24      7.27 o 
  12   4   9        8.11        6.14      3.11 o 
  13   4   9        9.49        5.43      3.90 o 
  14   4   9       16.45       21.69      5.54 o 
   1   5   9       46.94       62.88      2.81 o 
   2   5   9        0.79        0.84      1.52 o 
   3   5   9        6.95        3.76      1.66 o 
   4   5   9      879.92      860.29     11.63 o 
   5   5   9      173.45      166.34      4.93 o 
   6   5   9     1259.88     1186.18     13.42 o 
   7   5   9     1370.85     1331.08     16.98 o 
   8   5   9       94.45       84.49      4.27 o 
   9   5   9      233.94      228.99      6.49 o 
  10   5   9       22.05       17.32      3.39 o 
  11   5   9       34.33       32.82      4.61 o 
  12   5   9       93.01      105.40      6.86 o 
  13   5   9       47.03       54.49      5.78 o 
  14   5   9       15.40       14.66      6.96 o 
   0   6   9     1759.74     1794.82     24.49 o 
   1   6   9      662.21      698.49     10.89 o 
   2   6   9      305.84      271.64      6.96 o 
   3   6   9      564.46      541.60      9.15 o 
   4   6   9        7.74       10.62      2.93 o 
   5   6   9       63.05       56.61      3.62 o 
   6   6   9       18.44       16.34      2.54 o 
   7   6   9     1427.74     1501.25     16.74 o 
   8   6   9      132.36      131.29      5.01 o 
   9   6   9       39.62       31.21      3.23 o 
  10   6   9       51.17       42.55      5.71 o 
  11   6   9       19.79       18.60      4.16 o 
  12   6   9       11.51        3.46      3.62 o 
  13   6   9        2.76        7.31      3.85 o 
   1   7   9      235.33      234.78      7.62 o 
   2   7   9       58.14       53.51      4.23 o 
   3   7   9       81.75       77.17      4.35 o 
   4   7   9        1.17       -0.53      2.09 o 
   5   7   9       12.60       20.38      3.07 o 
   6   7   9      365.70      349.66      8.39 o 
   7   7   9      549.56      529.22      9.83 o 
   8   7   9       97.31       98.65      6.59 o 
   9   7   9      198.52      185.34      8.26 o 
  10   7   9       27.02       25.84      4.55 o 
  11   7   9       12.35       19.34      4.40 o 
  12   7   9       25.23       30.33      5.95 o 
   0   8   9      368.02      330.58     14.46 o 
   1   8   9      254.34      240.86      8.81 o 
   2   8   9      546.79      525.65     11.27 o 
   3   8   9      414.06      408.96      9.01 o 
   4   8   9        1.47        1.91      2.28 o 
   5   8   9        8.06        3.64      2.49 o 
   6   8   9       19.45       27.89      3.61 o 
   7   8   9       35.25       56.68      4.54 o 
   8   8   9       72.51       60.60      6.96 o 
   9   8   9      215.84      210.72     10.27 o 
  10   8   9       76.65       59.46      6.88 o 
  11   8   9       32.78       38.81      6.27 o 
   1   9   9       19.24       16.85      4.62 o 
   2   9   9        0.17        3.18      3.09 o 
   3   9   9      180.80      213.84      8.93 o 
   4   9   9        1.30        1.93      2.65 o 
   5   9   9       11.69       10.91      2.87 o 
   6   9   9      122.12      109.72      7.90 o 
   7   9   9       93.69       90.61      7.58 o 
   8   9   9       63.16       60.54      6.80 o 
   9   9   9        0.10       -4.43      3.48 o 
   0  10   9       60.17       46.28      7.85 o 
   1  10   9      153.15      143.87      9.01 o 
   2  10   9        2.61       -0.60      3.23 o 
   3  10   9      401.70      400.00     14.72 o 
   4  10   9        0.80       -1.86      3.08 o 
   5  10   9       22.79       23.88      5.14 o 
   6  10   9        7.68        9.12      3.87 o 
   7  10   9        0.38       -4.33      4.03 o 
   8  10   9       88.85       82.40      9.01 o 
   1  11   9       53.82       53.49      6.23 o 
   2  11   9       25.69       27.37      5.02 o 
   3  11   9       43.00       62.01      6.97 o 
   4  11   9       41.37       40.91      6.98 o 
   5  11   9        4.11       10.59      5.22 o 
   0   0  10      711.99      659.33     10.38 o 
   1   0  10    20053.07    20249.08    103.99 o 
   2   0  10     3513.20     3884.21     25.17 o 
   3   0  10     6332.76     6600.87     81.49 o 
   4   0  10       26.86       36.94      2.65 o 
   5   0  10     1159.52     1188.92     12.30 o 
   6   0  10       27.50       20.88      2.30 o 
   7   0  10     2113.69     2023.68     25.41 o 
   8   0  10      217.74      233.67     11.15 o 
   9   0  10      322.39      299.45     12.60 o 
  10   0  10       12.20        8.59      4.72 o 
  11   0  10      397.82      390.04     25.74 o 
  12   0  10      431.29      407.83     18.24 o 
  13   0  10       62.25       54.88      8.60 o 
  14   0  10       46.23       58.87     12.37 o 
  15   0  10        0.97        5.07      6.02 o 
   1   1  10      273.22      240.05      3.11 o 
   2   1  10     2014.69     2243.50     12.80 o 
   3   1  10      752.73      947.53      7.66 o 
   4   1  10      224.51      250.49      3.86 o 
   5   1  10       25.56       37.16      1.61 o 
   6   1  10        3.76        2.76      1.27 o 
   7   1  10       41.55       44.68      3.09 o 
   8   1  10        0.45       -2.55      1.70 o 
   9   1  10       50.84       51.63      3.62 o 
  10   1  10      350.01      356.75     10.23 o 
  11   1  10      112.28      123.93      7.04 o 
  12   1  10      155.01      134.74      8.94 o 
  13   1  10       65.94       69.40      6.61 o 
  14   1  10      147.26      134.18      8.35 o 
  15   1  10       21.72       18.65      4.65 o 
   0   2  10       90.21       85.91      3.16 o 
   1   2  10     1661.30     1572.82     10.13 o 
   2   2  10     2025.73     2057.74     13.82 o 
   3   2  10     3290.11     3211.72     16.84 o 
   4   2  10      293.56      308.52      4.03 o 
   5   2  10      359.43      340.30      5.71 o 
   6   2  10       41.93       45.85      2.88 o 
   7   2  10       87.51       67.79      3.69 o 
   8   2  10      839.44      860.01     13.87 o 
   9   2  10      345.50      331.49      7.66 o 
  10   2  10       10.81       18.23      2.98 o 
  11   2  10      267.03      248.23      9.12 o 
  12   2  10        1.01        1.38      3.20 o 
  13   2  10       87.51       87.02      6.91 o 
  14   2  10        2.91        7.25      3.92 o 
  15   2  10       28.29       38.49      6.63 o 
   1   3  10     1548.73     1533.16     13.87 o 
   2   3  10       16.23       19.80      1.54 o 
   3   3  10      980.29      952.83      9.89 o 
   4   3  10       12.99       37.74      2.72 o 
   5   3  10     1731.15     1712.06     23.17 o 
   6   3  10      137.44      113.65      4.15 o 
   7   3  10       10.67       10.88      2.14 o 
   8   3  10       10.26        9.88      2.53 o 
   9   3  10      180.64      174.08      6.13 o 
  10   3  10      244.89      254.23      7.40 o 
  11   3  10        0.87       -0.03      2.43 o 
  12   3  10      104.64      116.01      6.41 o 
  13   3  10        4.28       11.87      4.04 o 
  14   3  10        0.70       -5.13      3.88 o 
   0   4  10      186.38      200.79      5.35 o 
   1   4  10      917.23      939.71      8.21 o 
   2   4  10        1.93        5.55      2.17 o 
   3   4  10      998.28      985.22     10.29 o 
   4   4  10       11.77       13.59      1.97 o 
   5   4  10       35.00       27.19      2.69 o 
   6   4  10       47.48       42.38      3.11 o 
   7   4  10      670.66      603.48      9.47 o 
   8   4  10       15.48       13.51      2.71 o 
   9   4  10        3.15        2.30      2.48 o 
  10   4  10       93.39       98.03      5.27 o 
  11   4  10       43.00       33.75      3.82 o 
  12   4  10        5.38        3.28      2.83 o 
  13   4  10       70.97       80.97      7.06 o 
  14   4  10        0.00       -4.93      4.16 o 
   1   5  10      559.59      559.84      7.60 o 
   2   5  10      155.07      158.45      4.76 o 
   3   5  10      957.38      872.71     12.98 o 
   4   5  10      261.05      253.53      5.60 o 
   5   5  10      525.05      477.14      8.22 o 
   6   5  10        0.05        0.25      1.87 o 
   7   5  10      389.11      382.29      7.92 o 
   8   5  10      267.48      251.43      6.71 o 
   9   5  10       12.52       13.42      2.69 o 
  10   5  10       29.18       35.91      4.12 o 
  11   5  10       76.19       76.92      5.29 o 
  12   5  10        3.54        2.98      3.31 o 
  13   5  10       63.85       89.20      6.77 o 
   0   6  10       99.73      104.58      9.84 o 
   1   6  10      142.89      153.81      4.97 o 
   2   6  10       20.39       25.33      2.74 o 
   3   6  10        0.04        2.01      1.88 o 
   4   6  10        0.30        1.28      1.82 o 
   5   6  10       20.06       17.48      2.86 o 
   6   6  10       31.32       33.36      3.03 o 
   7   6  10       96.55      100.73      4.51 o 
   8   6  10      158.76      173.73      5.68 o 
   9   6  10       12.08        6.64      2.41 o 
  10   6  10        0.17       -3.68      2.45 o 
  11   6  10        0.65        0.09      3.19 o 
  12   6  10       27.12       22.88      4.51 o 
  13   6  10        2.81        0.58      3.98 o 
   1   7  10      258.75      244.15      7.47 o 
   2   7  10       82.90       79.12      5.43 o 
   3   7  10     1672.28     1680.47     18.19 o 
   4   7  10      329.25      316.02      8.76 o 
   5   7  10       77.18       71.71      4.25 o 
   6   7  10      547.05      553.53     11.40 o 
   7   7  10      340.34      380.52      9.09 o 
   8   7  10      146.46      133.40      5.69 o 
   9   7  10       44.43       42.79      4.70 o 
  10   7  10        3.95        5.44      3.66 o 
  11   7  10       18.91       19.29      4.32 o 
  12   7  10        1.95        3.39      3.86 o 
   0   8  10      765.48      732.73     21.63 o 
   1   8  10      228.10      203.35     11.94 o 
   2   8  10        0.12        1.72      3.16 o 
   3   8  10      421.04      398.32     10.06 o 
   4   8  10        6.01       10.62      2.79 o 
   5   8  10        0.02       -0.40      2.05 o 
   6   8  10        2.57        0.17      2.42 o 
   7   8  10      132.57      141.60      6.34 o 
   8   8  10       51.53       46.00      5.91 o 
   9   8  10       87.49       71.38      7.15 o 
  10   8  10        9.74        5.15      4.36 o 
  11   8  10        1.36        3.67      4.43 o 
   1   9  10      263.90      251.85      9.61 o 
   2   9  10       13.78       10.33      3.69 o 
   3   9  10      967.42      975.11     18.67 o 
   4   9  10        6.90        2.54      2.92 o 
   5   9  10      306.08      279.27      7.79 o 
   6   9  10       81.74       75.02      4.87 o 
   7   9  10      113.26       86.55      7.72 o 
   8   9  10        0.23       -5.29      3.53 o 
   9   9  10       85.10       65.28      7.28 o 
   0  10  10       84.76       84.88      9.75 o 
   1  10  10       10.46       11.50      3.90 o 
   2  10  10      154.21      155.81      9.98 o 
   3  10  10      106.57      114.13      7.62 o 
   4  10  10       25.27       18.09      4.89 o 
   5  10  10       43.01       50.14      6.22 o 
   6  10  10        2.23        3.40      3.95 o 
   7  10  10       53.91       59.18      6.18 o 
   1  11  10       16.74       17.74      4.92 o 
   2  11  10        5.62       -2.78      3.86 o 
   3  11  10        4.77        0.90      3.45 o 
   4  11  10       15.16        8.26      4.97 o 
   1   1  11      357.13      381.07      4.40 o 
   2   1  11     1745.12     1784.27     11.77 o 
   3   1  11       64.62       50.33      2.00 o 
   4   1  11     2751.60     2750.26     16.35 o 
   5   1  11      174.81      188.06      3.60 o 
   6   1  11       46.82       49.62      2.82 o 
   7   1  11      488.41      490.15      7.65 o 
   8   1  11       36.66       41.12      3.59 o 
   9   1  11      421.59      399.53     10.71 o 
  10   1  11       51.07       55.24      5.15 o 
  11   1  11       82.15       83.28      6.26 o 
  12   1  11       18.04       14.47      4.01 o 
  13   1  11      176.08      213.89     11.07 o 
  14   1  11        0.99        1.76      3.84 o 
   0   2  11      182.58      166.67      4.43 o 
   1   2  11     2028.47     1934.22     12.60 o 
   2   2  11      855.81      820.09      7.96 o 
   3   2  11        0.13        3.04      1.11 o 
   4   2  11       31.75       32.71      1.70 o 
   5   2  11      457.92      494.35      7.43 o 
   6   2  11      142.56      131.64      3.91 o 
   7   2  11        1.91       -0.18      1.62 o 
   8   2  11      309.79      308.92      7.26 o 
   9   2  11      400.54      383.70      8.43 o 
  10   2  11      106.54      100.78      5.57 o 
  11   2  11        9.30        7.69      3.47 o 
  12   2  11       55.43       56.83      5.83 o 
  13   2  11        1.90       -1.96      3.25 o 
  14   2  11        0.01        4.19      3.69 o 
   1   3  11      201.67      228.71      3.74 o 
   2   3  11       72.28       71.45      2.51 o 
   3   3  11      133.19      168.94      4.37 o 
   4   3  11        0.79        1.41      1.44 o 
   5   3  11      268.12      241.23      6.86 o 
   6   3  11      493.01      456.55      7.32 o 
   7   3  11      497.77      485.36      8.31 o 
   8   3  11       69.91       70.19      4.26 o 
   9   3  11       68.18       71.96      4.48 o 
  10   3  11        0.03        1.40      2.31 o 
  11   3  11       57.64       56.90      4.92 o 
  12   3  11      485.58      471.30     13.22 o 
  13   3  11        7.50        5.55      4.92 o 
  14   3  11       62.45       61.80      7.93 o 
   0   4  11     1592.54     1571.86     16.91 o 
   1   4  11       82.61       85.84      4.00 o 
   2   4  11        0.13        2.78      2.15 o 
   3   4  11       80.18       78.25      3.20 o 
   4   4  11      221.40      207.49      5.18 o 
   5   4  11      109.36       94.29      6.54 o 
   6   4  11      490.40      493.13      8.88 o 
   7   4  11      909.68      841.35     12.75 o 
   8   4  11        7.19        5.58      2.25 o 
   9   4  11      604.47      615.93     11.32 o 
  10   4  11      218.44      223.13      7.38 o 
  11   4  11       16.89       18.81      3.48 o 
  12   4  11       54.88       58.23      5.44 o 
  13   4  11        5.47       11.42      5.20 o 
  14   4  11        0.27        4.28      4.36 o 
   1   5  11       74.56       68.45      3.45 o 
   2   5  11        1.15        1.91      2.67 o 
   3   5  11        0.03        1.70      1.69 o 
   4   5  11      474.81      499.30      7.90 o 
   5   5  11        0.03        4.20      1.92 o 
   6   5  11      201.99      207.56      5.61 o 
   7   5  11      151.05      157.84      8.13 o 
   8   5  11      240.27      233.66      6.60 o 
   9   5  11      629.96      600.21     10.58 o 
  10   5  11       47.15       45.65      4.40 o 
  11   5  11       16.92        3.95      3.10 o 
  12   5  11      170.03      168.98     11.87 o 
  13   5  11        0.26        2.76      4.09 o 
   0   6  11      521.26      477.96     19.46 o 
   1   6  11      356.93      343.44      8.28 o 
   2   6  11       26.47       25.71      3.02 o 
   3   6  11       26.58       22.80      2.82 o 
   4   6  11      138.96      149.07      5.61 o 
   5   6  11        8.68        2.31      2.09 o 
   6   6  11       20.23       22.03      2.69 o 
   7   6  11      201.94      195.35      5.96 o 
   8   6  11      217.31      222.38      6.37 o 
   9   6  11      209.83      192.61      6.25 o 
  10   6  11      301.75      294.92      8.98 o 
  11   6  11        0.14        1.11      3.21 o 
  12   6  11        0.32        4.09      3.74 o 
   1   7  11        3.63        6.25      2.87 o 
   2   7  11        2.87        4.40      2.64 o 
   3   7  11       63.81       63.41      4.21 o 
   4   7  11      180.00      199.68      6.50 o 
   5   7  11        0.37        0.81      2.27 o 
   6   7  11      118.22      100.54      4.66 o 
   7   7  11        0.45        0.02      2.16 o 
   8   7  11        0.30       -2.04      2.31 o 
   9   7  11       69.94       69.92      4.59 o 
  10   7  11        0.03        2.66      3.42 o 
  11   7  11       28.30       34.75      5.23 o 
   0   8  11      293.42      287.30     17.23 o 
   1   8  11       61.38       62.38      5.58 o 
   2   8  11        1.52        3.02      3.16 o 
   3   8  11      202.69      192.13      7.48 o 
   4   8  11      238.39      233.76      8.21 o 
   5   8  11       26.83       28.34      3.42 o 
   6   8  11      148.04      139.18      6.10 o 
   7   8  11       17.80       20.49      3.32 o 
   8   8  11        0.22       -0.31      3.50 o 
   9   8  11        0.00       -4.16      3.44 o 
  10   8  11        0.32       -0.51      3.94 o 
   1   9  11       18.50        9.08      3.47 o 
   2   9  11       11.28        7.57      3.55 o 
   3   9  11        3.52        5.22      3.46 o 
   4   9  11        4.09        0.82      3.21 o 
   5   9  11       96.13       94.03      5.84 o 
   6   9  11       35.83       35.28      4.42 o 
   7   9  11       32.90       21.14      4.12 o 
   8   9  11       77.58       76.27      6.63 o 
   9   9  11        0.40       -5.17      3.78 o 
   0  10  11      173.52      175.80     12.74 o 
   1  10  11       34.17       35.26      5.11 o 
   2  10  11       52.44       58.26      7.08 o 
   3  10  11       26.58       18.58      4.80 o 
   4  10  11        0.28        1.00      3.08 o 
   5  10  11        1.97        4.41      3.28 o 
   6  10  11        2.73        2.34      4.14 o 
   7  10  11        1.38        1.47      4.59 o 
   1  11  11       13.30        8.39      4.00 o 
   2  11  11        1.33       -3.87      3.37 o 
   3  11  11       82.34       72.74      6.95 o 
   4  11  11       19.06       11.08      6.91 o 
   0   0  12    16165.19    16616.03    232.91 o 
   1   0  12     1172.23     1132.94     10.99 o 
   2   0  12      964.72      900.17      9.81 o 
   3   0  12      203.32      238.22      5.91 o 
   4   0  12     1062.72     1096.48     15.33 o 
   5   0  12      190.08      253.89      6.44 o 
   6   0  12      467.06      517.59      8.20 o 
   7   0  12      933.10      915.66     40.34 o 
   8   0  12      214.60      211.53     11.01 o 
   9   0  12     1965.30     1885.18    108.04 o 
  10   0  12      158.86      171.28     11.17 o 
  11   0  12      148.97      112.05      9.89 o 
  12   0  12      250.50      246.88     44.80 o 
  13   0  12       16.13       25.59      6.86 o 
  14   0  12       13.29        4.26      5.36 o 
   1   1  12      261.77      223.67      3.29 o 
   2   1  12      139.51      173.54      3.22 o 
   3   1  12       16.48       19.44      2.26 o 
   4   1  12      198.72      210.84      3.82 o 
   5   1  12      123.54      133.57      3.22 o 
   6   1  12       96.56       87.72      3.91 o 
   7   1  12      127.62      134.29      4.41 o 
   8   1  12      692.82      667.42     11.56 o 
   9   1  12       73.03       82.20      5.68 o 
  10   1  12       96.73       84.97      6.00 o 
  11   1  12        0.08        0.93      2.95 o 
  12   1  12       20.25       16.10      4.18 o 
  13   1  12        5.67        9.61      3.86 o 
  14   1  12        8.14        3.05      3.61 o 
   0   2  12      163.26      106.05      5.12 o 
   1   2  12     2121.36     2012.29     12.69 o 
   2   2  12     1495.86     1471.19     11.72 o 
   3   2  12       10.21       16.01      1.39 o 
   4   2  12      307.33      299.72      5.72 o 
   5   2  12        1.15        1.78      1.52 o 
   6   2  12       36.75       37.65      2.64 o 
   7   2  12       32.28       32.75      2.88 o 
   8   2  12       39.04       43.01      3.34 o 
   9   2  12      823.31      779.55     12.07 o 
  10   2  12        0.63        0.12      3.18 o 
  11   2  12       11.98       14.38      3.79 o 
  12   2  12      104.07      129.10      7.85 o 
  13   2  12       77.92       89.97      8.79 o 
  14   2  12        7.54        1.80      4.05 o 
   1   3  12      107.30       94.34      2.69 o 
   2   3  12     2592.51     2477.29     16.19 o 
   3   3  12      832.48      774.02     11.00 o 
   4   3  12      281.15      271.87      5.73 o 
   5   3  12     2393.07     2339.54     19.67 o 
   6   3  12        3.68        4.67      1.88 o 
   7   3  12      638.84      633.92      9.12 o 
   8   3  12      630.67      628.88     10.89 o 
   9   3  12        0.06        3.66      2.40 o 
  10   3  12        2.50       -1.04      2.38 o 
  11   3  12       59.25       52.47      5.65 o 
  12   3  12      113.73      119.98      8.83 o 
  13   3  12       20.31       17.13      4.64 o 
  14   3  12        4.51        5.73      4.08 o 
   0   4  12      383.99      414.74      8.02 o 
   1   4  12      659.58      662.27      7.85 o 
   2   4  12       93.74      100.39      3.72 o 
   3   4  12       57.41       59.45      3.43 o 
   4   4  12      208.32      178.56      6.92 o 
   5   4  12       63.90       70.18      3.93 o 
   6   4  12       28.60       32.41      2.94 o 
   7   4  12      265.63      247.67      6.07 o 
   8   4  12        4.95        3.73      2.25 o 
   9   4  12        9.58        5.87      2.74 o 
  10   4  12       38.07       41.12      4.27 o 
  11   4  12        0.53       -0.74      2.83 o 
  12   4  12        7.37       19.03      4.60 o 
  13   4  12        0.10       -0.79      3.59 o 
   1   5  12       27.56       24.26      2.91 o 
   2   5  12     1629.36     1610.97     22.00 o 
   3   5  12      238.47      243.73      5.94 o 
   4   5  12      371.84      387.05      8.01 o 
   5   5  12     1146.09     1153.70     12.82 o 
   6   5  12       98.35       95.69      4.24 o 
   7   5  12      312.55      321.60      7.25 o 
   8   5  12       46.73       45.45      3.69 o 
   9   5  12       27.14       22.90      4.10 o 
  10   5  12        2.13        2.60      2.77 o 
  11   5  12       40.69       54.96      5.07 o 
  12   5  12       52.01       62.06      5.41 o 
  13   5  12        0.12        3.39      4.31 o 
   0   6  12       64.74       69.62      7.31 o 
   1   6  12       22.26       29.83      4.24 o 
   2   6  12       41.47       47.43      4.02 o 
   3   6  12      540.44      522.08      9.46 o 
   4   6  12      232.40      201.73      5.99 o 
   5   6  12      495.78      503.10      9.22 o 
   6   6  12       49.92       45.17      3.34 o 
   7   6  12       67.95       59.88      3.76 o 
   8   6  12        9.66       13.81      2.74 o 
   9   6  12        5.65       -0.54      2.51 o 
  10   6  12       40.98       43.08      4.58 o 
  11   6  12       44.15       56.75      5.77 o 
  12   6  12        0.50        0.85      3.60 o 
   1   7  12       86.20       79.84      5.90 o 
   2   7  12       43.07       59.98      4.67 o 
   3   7  12      173.79      162.76      6.75 o 
   4   7  12       46.65       49.03      3.97 o 
   5   7  12       56.54       58.74      4.37 o 
   6   7  12       55.54       63.09      4.08 o 
   7   7  12        1.45        1.14      2.20 o 
   8   7  12       24.75       32.93      3.44 o 
   9   7  12       40.64       47.93      4.21 o 
  10   7  12        4.76        6.97      4.49 o 
  11   7  12       41.35       59.71      6.24 o 
   0   8  12      426.09      402.30     16.63 o 
   1   8  12        1.29        1.03      2.96 o 
   2   8  12        2.44        8.33      3.30 o 
   3   8  12       69.41       56.94      5.70 o 
   4   8  12       43.13       48.22      4.78 o 
   5   8  12        0.27        3.59      2.67 o 
   6   8  12      121.16      124.35      5.68 o 
   7   8  12       63.21       80.82      5.05 o 
   8   8  12       52.77       49.25      4.48 o 
   9   8  12       47.41       47.55      6.48 o 
  10   8  12       28.33       18.60      5.22 o 
   1   9  12        4.49        6.90      3.56 o 
   2   9  12      213.44      189.00      9.16 o 
   3   9  12       35.99       36.36      5.07 o 
   4   9  12       11.87       13.25      3.91 o 
   5   9  12      253.87      275.22      8.75 o 
   6   9  12       54.06       50.15      5.82 o 
   7   9  12       34.99       40.20      4.33 o 
   8   9  12        0.04       -4.27      3.24 o 
   0  10  12        9.85       -1.62      4.87 o 
   1  10  12        0.99        5.01      3.67 o 
   2  10  12       77.45       87.52      9.07 o 
   3  10  12        0.03        4.12      3.53 o 
   4  10  12        0.38       -3.26      3.22 o 
   5  10  12       10.39       16.69      4.02 o 
   6  10  12        1.31        5.89      5.05 o 
   1  11  12       12.11       10.97      4.25 o 
   2  11  12        0.27       -0.54      3.45 o 
   1   1  13      110.58      119.09      2.60 o 
   2   1  13     3307.50     3170.09     17.13 o 
   3   1  13       70.85       97.36      2.68 o 
   4   1  13     2436.29     2428.12     15.63 o 
   5   1  13       16.91       23.82      2.29 o 
   6   1  13      634.77      666.80     10.03 o 
   7   1  13      286.52      301.34      6.27 o 
   8   1  13       34.54       34.52      4.23 o 
   9   1  13       38.41       34.61      4.49 o 
  10   1  13      222.17      228.57     10.42 o 
  11   1  13       21.54       39.20      5.06 o 
  12   1  13        6.74        8.38      3.73 o 
  13   1  13       91.32       81.03      7.19 o 
  14   1  13       21.08       20.35      4.85 o 
   0   2  13      764.28      869.74     11.04 o 
   1   2  13      132.77      149.51      3.26 o 
   2   2  13      970.88      951.60      9.22 o 
   3   2  13       47.17       53.42      2.10 o 
   4   2  13       26.62       29.01      2.42 o 
   5   2  13        0.01        0.85      1.51 o 
   6   2  13      130.33      132.04      5.14 o 
   7   2  13      132.56      137.33      4.77 o 
   8   2  13      131.66      140.79      5.00 o 
   9   2  13      139.30      142.78      7.25 o 
  10   2  13       39.13       42.34      5.67 o 
  11   2  13       72.42       64.23      6.17 o 
  12   2  13        8.77        8.74      4.62 o 
  13   2  13       13.86       19.00      5.78 o 
  14   2  13        5.13        3.54      4.19 o 
   1   3  13      158.12      150.26      5.44 o 
   2   3  13      179.89      160.28      3.74 o 
   3   3  13       93.83       85.04      3.55 o 
   4   3  13       81.96       86.36      3.70 o 
   5   3  13      371.53      386.19      7.25 o 
   6   3  13     3944.77     3811.67     37.36 o 
   7   3  13      310.68      314.88      7.65 o 
   8   3  13      735.38      731.43     10.91 o 
   9   3  13       28.45       33.88      3.43 o 
  10   3  13       89.07       76.32      5.77 o 
  11   3  13       24.45       37.35      5.13 o 
  12   3  13      180.89      173.99      9.06 o 
  13   3  13        3.58       10.13      4.39 o 
   0   4  13      138.79      121.45      5.97 o 
   1   4  13        0.13        2.54      1.44 o 
   2   4  13      406.73      387.75      7.06 o 
   3   4  13      125.83      116.79      4.00 o 
   4   4  13       26.33       31.86      2.88 o 
   5   4  13      171.48      185.38      5.49 o 
   6   4  13     3700.17     3654.47     32.59 o 
   7   4  13       38.95       33.61      3.07 o 
   8   4  13      322.06      307.80      6.94 o 
   9   4  13        0.42       -1.40      2.17 o 
  10   4  13        8.40        4.13      2.82 o 
  11   4  13       30.67       29.92      4.05 o 
  12   4  13       10.48       12.85      4.58 o 
  13   4  13       77.26       86.15      7.61 o 
   1   5  13      138.71      152.00      5.68 o 
   2   5  13       42.95       43.52      3.16 o 
   3   5  13       99.91      100.53      4.28 o 
   4   5  13     1721.20     1604.96     15.46 o 
   5   5  13     2237.43     2222.64     19.54 o 
   6   5  13       13.95       20.09      2.80 o 
   7   5  13      145.63      148.00      5.26 o 
   8   5  13        1.18       -1.07      2.01 o 
   9   5  13      109.38      120.13      5.13 o 
  10   5  13      218.62      219.93     10.97 o 
  11   5  13       90.47       79.28      5.75 o 
  12   5  13       64.99       71.14      6.25 o 
   0   6  13      534.09      554.45     17.77 o 
   1   6  13      254.57      252.45      8.55 o 
   2   6  13     1572.13     1529.60     19.11 o 
   3   6  13      129.71      131.40      5.24 o 
   4   6  13      925.50      970.00     13.53 o 
   5   6  13        1.32        1.42      2.24 o 
   6   6  13        4.03        1.39      2.00 o 
   7   6  13      298.09      310.79      6.97 o 
   8   6  13      265.65      295.28      7.34 o 
   9   6  13       59.76       85.52      4.63 o 
  10   6  13      250.38      280.46      9.04 o 
  11   6  13        4.42        5.39      3.49 o 
  12   6  13       53.62       40.32      8.86 o 
   1   7  13       80.22       65.18      5.54 o 
   2   7  13        1.23        0.86      2.63 o 
   3   7  13       66.53       68.05      5.03 o 
   4   7  13       78.20       62.12      5.01 o 
   5   7  13       44.42       37.49      3.87 o 
   6   7  13       20.92       17.34      2.88 o 
   7   7  13       15.90       14.67      3.22 o 
   8   7  13       15.97       15.02      2.90 o 
   9   7  13        4.40        4.11      2.49 o 
  10   7  13       21.21       22.58      3.96 o 
  11   7  13        0.87        1.85      3.81 o 
   0   8  13     1031.90     1030.59     27.19 o 
   1   8  13        3.60        1.43      3.21 o 
   2   8  13      795.65      749.74     40.73 o 
   3   8  13       33.72       46.39      5.39 o 
   4   8  13      131.05      108.68      6.39 o 
   5   8  13       61.82       70.33      5.52 o 
   6   8  13      109.41      122.26      5.80 o 
   7   8  13        8.65        5.18      2.76 o 
   8   8  13      117.90      127.14      6.14 o 
   9   8  13        2.70        2.18      3.76 o 
   1   9  13        0.20       -0.70      3.45 o 
   2   9  13      128.42      155.06      8.50 o 
   3   9  13        9.01       15.45      4.20 o 
   4   9  13      164.54      168.99      8.79 o 
   5   9  13        8.04       15.71      3.93 o 
   6   9  13       88.74       89.29      5.99 o 
   7   9  13       54.90       55.60      5.32 o 
   8   9  13       33.74       30.09      5.14 o 
   0  10  13      244.63      227.90     14.74 o 
   1  10  13       41.09       26.16      4.89 o 
   2  10  13       88.40       81.03      7.13 o 
   3  10  13        8.94        8.60      4.06 o 
   4  10  13        0.04        7.86      3.78 o 
   5  10  13        8.72        9.81      3.90 o 
   6  10  13        9.29        7.77      5.11 o 
   0   0  14      538.97      474.76     10.13 o 
   1   0  14      537.95      538.70      8.42 o 
   2   0  14       80.15       78.08      3.51 o 
   3   0  14        0.12        1.81      1.57 o 
   4   0  14        2.67        3.24      1.85 o 
   5   0  14       69.90       62.97      3.81 o 
   6   0  14        3.71        3.09      4.26 o 
   7   0  14      349.13      329.86     13.46 o 
   8   0  14       55.02       86.77      8.31 o 
   9   0  14      260.63      215.77     12.03 o 
  10   0  14       41.92       40.72      7.31 o 
  11   0  14       31.71       46.38      7.88 o 
  12   0  14        9.59        1.96      7.91 o 
  13   0  14        1.56        9.71      5.87 o 
  14   0  14        7.83        5.78      5.71 o 
   1   1  14       82.73       93.11      2.47 o 
   2   1  14      147.57      148.67      3.18 o 
   3   1  14      766.07      824.42      7.71 o 
   4   1  14        4.43        7.55      1.41 o 
   5   1  14       42.32       36.87      2.69 o 
   6   1  14      391.18      389.42      7.00 o 
   7   1  14       68.33       77.77      4.66 o 
   8   1  14      193.92      204.14      7.85 o 
   9   1  14       64.32       64.56      7.78 o 
  10   1  14       16.07       23.52      4.20 o 
  11   1  14       39.22       25.47      5.64 o 
  12   1  14        6.77        8.54      3.81 o 
  13   1  14        0.20        4.34      3.85 o 
  14   1  14       28.44       32.44      5.61 o 
   0   2  14     3806.14     3922.68     30.28 o 
   1   2  14     1554.01     1538.70     11.22 o 
   2   2  14      721.49      732.28      8.18 o 
   3   2  14        0.11        3.64      1.20 o 
   4   2  14      124.94      136.94      6.85 o 
   5   2  14      402.12      365.26      8.06 o 
   6   2  14       99.20       99.07      4.21 o 
   7   2  14      116.24      105.83      4.42 o 
   8   2  14       82.17      104.32      4.99 o 
   9   2  14       65.43       61.86      5.60 o 
  10   2  14       21.74       18.95      4.26 o 
  11   2  14       27.33       30.77      4.89 o 
  12   2  14       45.18       44.43      5.66 o 
  13   2  14        2.55        5.52      3.88 o 
   1   3  14       15.51       24.08      2.04 o 
   2   3  14       47.69       48.94      2.81 o 
   3   3  14        8.60        6.29      1.83 o 
   4   3  14      161.27      171.49      4.96 o 
   5   3  14        8.75        8.40      2.15 o 
   6   3  14       36.28       24.82      2.93 o 
   7   3  14      632.70      639.36      9.47 o 
   8   3  14        7.64        5.02      2.45 o 
   9   3  14       65.26       61.56      4.08 o 
  10   3  14       43.02       40.58      5.20 o 
  11   3  14      126.88      135.51      8.06 o 
  12   3  14        1.45       -3.64      3.36 o 
  13   3  14       23.99       16.13      4.88 o 
   0   4  14      372.68      329.04      9.43 o 
   1   4  14      432.37      380.77     11.95 o 
   2   4  14       73.88       73.27      3.53 o 
   3   4  14      327.91      299.11      6.19 o 
   4   4  14       30.99       24.49      2.89 o 
   5   4  14      237.98      247.28      8.84 o 
   6   4  14      217.01      217.53      7.74 o 
   7   4  14       31.22       35.13      3.14 o 
   8   4  14        8.36        4.86      2.14 o 
   9   4  14        3.17        4.34      2.39 o 
  10   4  14        5.19        4.03      2.47 o 
  11   4  14        2.06        3.09      3.64 o 
  12   4  14       21.48       24.88      5.30 o 
  13   4  14       12.21        9.34      4.56 o 
   1   5  14       98.94      114.34      7.90 o 
   2   5  14      724.46      695.53     11.26 o 
   3   5  14      303.89      325.91      7.72 o 
   4   5  14      143.12      141.18      4.93 o 
   5   5  14        2.76        4.45      2.27 o 
   6   5  14      239.79      249.14      6.95 o 
   7   5  14       16.11       10.60      2.46 o 
   8   5  14        0.67        1.07      2.12 o 
   9   5  14        0.95        0.93      2.28 o 
  10   5  14       66.15       68.92      6.22 o 
  11   5  14       37.01       22.17      3.74 o 
  12   5  14        0.59       -4.11      3.86 o 
   0   6  14      391.14      368.03     14.76 o 
   1   6  14      185.09      174.26     10.88 o 
   2   6  14      113.39      124.02      5.87 o 
   3   6  14        3.16        3.54      2.62 o 
   4   6  14      138.05      135.56      5.29 o 
   5   6  14        1.61        1.64      2.25 o 
   6   6  14      280.02      255.64      6.72 o 
   7   6  14        0.19        0.38      2.06 o 
   8   6  14       34.24       29.96      3.17 o 
   9   6  14        8.74        1.17      2.24 o 
  10   6  14       33.19       37.06      4.31 o 
  11   6  14        8.18        0.24      2.97 o 
   1   7  14      280.60      267.05     10.97 o 
   2   7  14      259.06      240.06      9.10 o 
   3   7  14      981.78      961.40     15.94 o 
   4   7  14      118.26      106.38      6.06 o 
   5   7  14       50.84       55.52      5.62 o 
   6   7  14        0.03        1.59      2.14 o 
   7   7  14       38.30       38.24      3.68 o 
   8   7  14      153.34      140.78      5.87 o 
   9   7  14        0.42       -0.38      2.54 o 
  10   7  14        1.37        3.70      2.69 o 
   0   8  14      245.76      264.11     14.17 o 
   1   8  14        6.28       -1.86      3.09 o 
   2   8  14       39.89       54.72      5.79 o 
   3   8  14        4.99        7.97      3.46 o 
   4   8  14       69.48       60.04      6.83 o 
   5   8  14        3.84        7.76      3.25 o 
   6   8  14       27.12       18.76      3.56 o 
   7   8  14       12.23       18.04      3.37 o 
   8   8  14       11.56       16.26      3.48 o 
   9   8  14       38.10       30.93      4.07 o 
   1   9  14       31.84       22.68      4.86 o 
   2   9  14        1.37        2.87      3.47 o 
   3   9  14        3.71        2.60      3.30 o 
   4   9  14        0.24        1.16      3.53 o 
   5   9  14        9.06        3.13      3.43 o 
   6   9  14       14.35       17.19      4.16 o 
   7   9  14        0.21       -0.63      2.89 o 
   0  10  14       13.40       13.58      6.31 o 
   1  10  14       68.01       66.00      7.08 o 
   2  10  14        0.01        1.18      3.58 o 
   3  10  14       17.42       20.53      4.74 o 
   4  10  14        6.82        7.71      4.16 o 
   5  10  14       56.02       57.97      6.62 o 
   1   1  15       67.37       69.91      2.35 o 
   2   1  15      645.74      617.33      7.13 o 
   3   1  15     1268.27     1224.02      9.99 o 
   4   1  15     1203.63     1144.95     12.19 o 
   5   1  15       42.44       41.14      2.96 o 
   6   1  15      640.02      621.46      9.91 o 
   7   1  15       13.83       20.36      3.71 o 
   8   1  15        6.71        6.46      3.04 o 
   9   1  15        8.74        5.55      3.33 o 
  10   1  15        9.30        5.09      3.54 o 
  11   1  15       14.82       14.17      4.14 o 
  12   1  15        9.53       16.42      4.29 o 
  13   1  15        3.05       -1.55      3.79 o 
   0   2  15      410.91      356.35      7.38 o 
   1   2  15       44.24       48.10      2.42 o 
   2   2  15       96.64       94.06      3.33 o 
   3   2  15        0.01        2.46      1.68 o 
   4   2  15        3.41        3.08      2.07 o 
   5   2  15      118.50      131.98      4.62 o 
   6   2  15       54.21       55.37      3.52 o 
   7   2  15      188.22      179.01      5.48 o 
   8   2  15        0.99        2.92      2.98 o 
   9   2  15      231.91      230.32     13.09 o 
  10   2  15      141.66      144.08      7.85 o 
  11   2  15       50.97       54.42      6.03 o 
  12   2  15       49.16       62.06      6.68 o 
  13   2  15        0.28       -0.43      3.75 o 
   1   3  15      278.53      250.51      5.08 o 
   2   3  15      391.99      368.04      6.51 o 
   3   3  15      621.31      617.63      9.04 o 
   4   3  15        3.25        5.72      2.08 o 
   5   3  15      299.90      300.17      6.73 o 
   6   3  15        0.38        1.75      2.18 o 
   7   3  15       15.67       11.47      2.38 o 
   8   3  15       75.81       76.31      4.34 o 
   9   3  15      122.23      124.29      7.34 o 
  10   3  15        0.01        9.61      3.70 o 
  11   3  15        1.89        2.70      3.58 o 
  12   3  15       65.90       55.82      7.69 o 
  13   3  15       59.11       70.80      7.24 o 
   0   4  15     4912.01     4848.23     56.16 o 
   1   4  15     2982.41     2837.45     24.56 o 
   2   4  15     3588.12     3438.13     25.49 o 
   3   4  15      334.04      342.42      6.72 o 
   4   4  15      206.01      207.81      7.42 o 
   5   4  15      435.61      439.49      8.32 o 
   6   4  15      107.67       89.12      4.55 o 
   7   4  15        0.32        1.61      1.97 o 
   8   4  15       81.40       96.14      4.58 o 
   9   4  15        8.56        4.47      2.43 o 
  10   4  15       88.50      101.68      7.29 o 
  11   4  15       15.85       19.00      7.43 o 
  12   4  15        3.59        2.17      4.00 o 
   1   5  15      217.99      201.73      6.70 o 
   2   5  15        0.02       -0.59      2.20 o 
   3   5  15     1416.04     1408.71     15.33 o 
   4   5  15     1224.24     1223.63     16.05 o 
   5   5  15       88.74       82.24      4.12 o 
   6   5  15        9.40        8.52      2.31 o 
   7   5  15        1.16        1.65      2.03 o 
   8   5  15       90.13       83.02      4.52 o 
   9   5  15       43.68       40.77      3.68 o 
  10   5  15        0.38        3.78      2.71 o 
  11   5  15       15.78       18.13      4.89 o 
  12   5  15        8.59        6.56      4.41 o 
   0   6  15      611.80      629.20     28.38 o 
   1   6  15       43.30       61.00      7.96 o 
   2   6  15      196.63      201.67      8.23 o 
   3   6  15      216.40      231.47      7.71 o 
   4   6  15      488.84      441.11      9.92 o 
   5   6  15        5.56        4.82      2.41 o 
   6   6  15        5.06        4.61      2.34 o 
   7   6  15       20.24       21.32      4.07 o 
   8   6  15       64.29       77.25      4.42 o 
   9   6  15       18.90       24.37      3.24 o 
  10   6  15       89.17       89.76      6.68 o 
  11   6  15       48.28       66.97      5.39 o 
   1   7  15       28.07       25.00      4.19 o 
   2   7  15        0.75        0.76      3.02 o 
   3   7  15      457.71      455.12     18.10 o 
   4   7  15        9.38       10.25      3.40 o 
   5   7  15        0.01        0.76      2.59 o 
   6   7  15        0.29        1.06      2.46 o 
   7   7  15        1.40        1.27      2.44 o 
   8   7  15       36.92       44.53      4.07 o 
   9   7  15        7.50        5.09      2.67 o 
  10   7  15       35.18       35.55      4.50 o 
   0   8  15      389.69      396.57     17.59 o 
   1   8  15      109.49       87.29      6.78 o 
   2   8  15       31.15       44.39      5.47 o 
   3   8  15        2.36        2.72      4.10 o 
   4   8  15        0.92        0.02      3.09 o 
   5   8  15        0.18       -1.13      3.19 o 
   6   8  15       19.63       13.98      3.50 o 
   7   8  15       23.76       26.98      4.24 o 
   8   8  15       75.16       87.03      5.61 o 
   1   9  15       34.84       31.34      5.10 o 
   2   9  15       14.12       16.19      4.45 o 
   3   9  15       57.35       67.25      6.56 o 
   4   9  15        8.03        4.52      3.87 o 
   5   9  15       25.90       32.04      5.39 o 
   6   9  15        5.36        4.53      3.62 o 
   7   9  15        5.69       11.90      3.85 o 
   0  10  15      147.18      134.55     12.41 o 
   1  10  15       22.80       23.09      4.96 o 
   2  10  15        9.66        2.48      3.92 o 
   3  10  15       16.46        7.37      3.99 o 
   4  10  15        1.60        5.58      4.95 o 
   0   0  16      977.12     1063.42     17.01 o 
   1   0  16     3113.55     3049.00     28.68 o 
   2   0  16      223.90      242.55      5.76 o 
   3   0  16     1536.07     1608.79     17.17 o 
   4   0  16        0.09       -0.85      1.91 o 
   5   0  16       65.72       48.84      6.41 o 
   6   0  16       31.65       35.67     10.14 o 
   7   0  16     1180.50     1062.25     25.37 o 
   8   0  16       39.66       25.95      6.02 o 
   9   0  16        6.44        6.77      4.56 o 
  10   0  16       79.17       54.06     15.61 o 
  11   0  16       42.38       45.37      8.72 o 
  12   0  16        3.56        5.16      5.58 o 
  13   0  16       30.59       24.76      7.39 o 
   1   1  16       19.96       10.98      1.46 o 
   2   1  16      237.38      236.54      4.24 o 
   3   1  16      463.47      462.28      6.04 o 
   4   1  16       83.58       83.68      3.77 o 
   5   1  16       14.08       20.11      2.51 o 
   6   1  16       53.82       47.15      4.76 o 
   7   1  16       29.24       27.62      4.29 o 
   8   1  16       26.25       30.01      4.39 o 
   9   1  16       11.12       12.06      3.60 o 
  10   1  16        4.14        1.21      4.51 o 
  11   1  16       29.43       28.54      4.95 o 
  12   1  16        4.36        8.12      4.39 o 
  13   1  16        0.07        3.54      3.86 o 
   0   2  16       15.16       14.36      2.45 o 
   1   2  16     1233.30     1206.82     10.58 o 
   2   2  16     1212.03     1161.16     11.32 o 
   3   2  16      674.53      642.95      9.17 o 
   4   2  16      497.54      488.04      8.17 o 
   5   2  16        0.01        0.79      1.84 o 
   6   2  16        5.73        1.73      1.96 o 
   7   2  16      201.43      208.21      7.34 o 
   8   2  16       32.38       29.63      4.40 o 
   9   2  16      744.17      747.76     16.25 o 
  10   2  16       15.06       12.25      4.36 o 
  11   2  16       29.77       25.58      5.01 o 
  12   2  16       12.58       21.86      4.90 o 
  13   2  16        6.20        0.98      3.68 o 
   1   3  16       69.56       80.28      3.74 o 
   2   3  16      840.27      790.42      9.88 o 
   3   3  16      630.82      630.94      9.41 o 
   4   3  16      560.80      542.75      8.93 o 
   5   3  16      878.13      872.02     11.68 o 
   6   3  16      103.18      102.85      4.63 o 
   7   3  16      105.58      121.69      4.72 o 
   8   3  16       31.01       23.05      3.35 o 
   9   3  16        6.20        4.83      4.97 o 
  10   3  16       29.08       32.14      5.02 o 
  11   3  16        0.66        0.95      3.33 o 
  12   3  16       16.68       16.82      4.84 o 
   0   4  16       69.77       72.49      7.45 o 
   1   4  16       42.92       53.11      3.86 o 
   2   4  16      739.38      763.95     11.80 o 
   3   4  16      383.94      389.69      7.29 o 
   4   4  16      522.00      505.94      8.94 o 
   5   4  16       19.37       24.76      2.99 o 
   6   4  16       40.25       42.52      3.58 o 
   7   4  16      135.26      116.57      4.84 o 
   8   4  16       16.50       15.14      2.72 o 
   9   4  16      186.86      168.97      6.49 o 
  10   4  16        0.41       -1.68      3.02 o 
  11   4  16       26.21       14.34      4.58 o 
  12   4  16        3.79        4.27      4.36 o 
   1   5  16        0.78        1.02      2.63 o 
   2   5  16        2.73       -0.95      2.30 o 
   3   5  16      404.49      387.18      9.46 o 
   4   5  16      574.58      555.48      9.74 o 
   5   5  16      836.48      822.94     12.89 o 
   6   5  16       87.45       80.10      4.48 o 
   7   5  16      208.03      205.45      6.25 o 
   8   5  16        4.74        5.16      2.48 o 
   9   5  16       14.70       18.37      3.15 o 
  10   5  16       62.08       65.71      6.41 o 
  11   5  16       52.50       62.70      6.72 o 
   0   6  16      213.31      167.87     11.18 o 
   1   6  16       55.74       59.67      5.62 o 
   2   6  16      825.96      818.17     18.48 o 
   3   6  16        6.78        9.52      3.09 o 
   4   6  16      168.94      152.64      6.40 o 
   5   6  16       11.14       10.21      2.98 o 
   6   6  16        9.25        3.23      2.34 o 
   7   6  16        4.10        6.03      2.35 o 
   8   6  16        7.92       10.24      2.64 o 
   9   6  16       10.21       15.57      2.95 o 
  10   6  16        0.01        1.71      2.71 o 
   1   7  16       37.28       37.94      4.95 o 
   2   7  16       25.33       22.98      4.34 o 
   3   7  16       96.44       97.09      6.78 o 
   4   7  16        5.35        2.43      3.27 o 
   5   7  16      601.28      641.64     14.87 o 
   6   7  16        6.20        5.18      3.02 o 
   7   7  16      167.56      158.24      6.22 o 
   8   7  16        1.61        0.10      2.57 o 
   9   7  16        0.06        4.00      2.74 o 
   0   8  16       11.09       16.38      5.87 o 
   1   8  16       41.98       41.41      5.49 o 
   2   8  16      137.99      128.48      8.00 o 
   3   8  16       37.88       39.18      5.29 o 
   4   8  16        1.80       10.11      4.05 o 
   5   8  16       11.51       13.16      4.20 o 
   6   8  16        0.28        2.04      2.98 o 
   7   8  16      100.28      119.21      6.83 o 
   8   8  16        0.23        3.87      3.21 o 
   1   9  16       36.48       27.98      5.97 o 
   2   9  16        9.10        7.86      3.90 o 
   3   9  16       43.14       42.43      5.91 o 
   4   9  16       79.59       78.65      7.21 o 
   5   9  16      215.06      210.41     10.31 o 
   6   9  16       46.78       46.40      5.62 o 
   0  10  16        2.07        0.25      5.14 o 
   1  10  16       47.93       70.67      6.97 o 
   2  10  16       18.45       16.34      5.31 o 
   1   1  17      688.70      689.74      7.31 o 
   2   1  17       26.07       28.84      2.06 o 
   3   1  17       27.80       37.31      3.06 o 
   4   1  17       20.43       25.22      2.67 o 
   5   1  17       31.38       26.82      2.81 o 
   6   1  17      173.31      194.29      8.16 o 
   7   1  17      114.72      104.39      6.48 o 
   8   1  17       13.46       11.18      3.58 o 
   9   1  17       18.41       10.31      3.75 o 
  10   1  17       55.81       62.97      6.24 o 
  11   1  17        2.78        6.28      4.10 o 
  12   1  17       49.84       74.13      7.19 o 
   0   2  17      402.06      394.32     10.08 o 
   1   2  17       25.06       24.44      2.18 o 
   2   2  17        2.96        1.66      1.85 o 
   3   2  17       13.00       13.96      2.38 o 
   4   2  17       26.21       16.19      2.50 o 
   5   2  17      254.25      218.13      5.96 o 
   6   2  17      388.30      381.89      7.84 o 
   7   2  17       84.04       64.44      6.09 o 
   8   2  17        4.48        6.78      3.27 o 
   9   2  17       36.54       40.87      5.40 o 
  10   2  17        4.74        2.72      5.62 o 
  11   2  17        1.23        5.42      3.85 o 
  12   2  17        3.32       -0.03      4.02 o 
   1   3  17      131.66      138.08      6.10 o 
   2   3  17     1763.59     1707.45     15.57 o 
   3   3  17     1718.72     1681.03     16.52 o 
   4   3  17      519.60      528.24      9.29 o 
   5   3  17        0.22       -1.00      1.93 o 
   6   3  17       23.13       30.08      3.18 o 
   7   3  17        7.78        6.80      2.29 o 
   8   3  17        0.20       -0.01      3.63 o 
   9   3  17       23.09       20.78      4.37 o 
  10   3  17        9.98       10.15      4.09 o 
  11   3  17        2.53        0.97      3.63 o 
  12   3  17       11.94       14.18      4.57 o 
   0   4  17     2950.71     2860.51     86.96 o 
   1   4  17       78.59       85.91      5.38 o 
   2   4  17       13.12       14.64      2.80 o 
   3   4  17       94.59       88.55      4.50 o 
   4   4  17      157.39      154.50      5.13 o 
   5   4  17       24.84       25.43      2.99 o 
   6   4  17      162.11      159.17      5.76 o 
   7   4  17       77.16       67.52      4.05 o 
   8   4  17      133.59      128.03      5.31 o 
   9   4  17        0.20       -1.76      3.01 o 
  10   4  17        0.75        2.43      3.63 o 
  11   4  17        1.07        2.50      4.10 o 
   1   5  17       21.57       30.78      5.04 o 
   2   5  17      239.82      246.07      8.79 o 
   3   5  17      247.23      250.34      7.47 o 
   4   5  17        2.33        2.56      3.32 o 
   5   5  17      213.82      221.62      8.29 o 
   6   5  17       59.33       53.74      3.90 o 
   7   5  17       35.18       39.85      3.68 o 
   8   5  17       15.63       11.12      2.72 o 
   9   5  17        0.40        1.73      2.43 o 
  10   5  17        0.23        1.41      3.64 o 
  11   5  17        5.10        1.95      4.74 o 
   0   6  17     2020.37     2023.03     39.12 o 
   1   6  17      575.63      575.16     13.77 o 
   2   6  17      310.64      308.37     10.27 o 
   3   6  17      227.78      209.34      8.90 o 
   4   6  17       84.37       83.73      5.22 o 
   5   6  17      129.08      125.05      6.22 o 
   6   6  17      312.61      338.79      8.46 o 
   7   6  17       14.03       15.01      2.71 o 
   8   6  17        1.62        0.63      2.31 o 
   9   6  17        3.40        1.93      2.82 o 
  10   6  17        1.34        0.53      2.82 o 
   1   7  17       22.95       24.15      4.56 o 
   2   7  17        1.66        2.01      3.18 o 
   3   7  17       86.64       73.07      6.45 o 
   4   7  17        0.68        5.06      3.65 o 
   5   7  17       47.49       51.80      5.42 o 
   6   7  17        8.30       11.87      3.43 o 
   7   7  17        0.16       -0.30      2.70 o 
   8   7  17        1.12       -0.41      3.06 o 
   9   7  17        6.51        6.37      3.01 o 
   0   8  17       16.62       17.28      6.12 o 
   1   8  17      206.41      206.17      9.80 o 
   2   8  17      139.22      156.76      8.74 o 
   3   8  17       13.11        9.46      4.01 o 
   4   8  17       79.52       89.63      7.22 o 
   5   8  17       15.44       16.57      4.55 o 
   6   8  17       40.35       48.13      5.52 o 
   7   8  17        5.79        7.56      4.54 o 
   1   9  17       27.67       41.64      5.75 o 
   2   9  17       65.08       74.32      7.02 o 
   3   9  17        3.21        4.95      4.08 o 
   4   9  17        6.11       10.85      4.36 o 
   5   9  17        0.02        0.10      3.95 o 
   0   0  18       81.42       77.15      6.05 o 
   1   0  18      310.79      273.61      6.52 o 
   2   0  18      116.40      136.18      5.32 o 
   3   0  18       99.04       97.05      4.70 o 
   4   0  18       60.89       73.89      7.44 o 
   5   0  18      422.49      405.96     31.82 o 
   6   0  18       17.98        6.89      4.56 o 
   7   0  18     1085.03     1038.67     26.37 o 
   8   0  18        0.12       -1.88      3.98 o 
   9   0  18       67.42       55.94      8.45 o 
  10   0  18       94.03       98.03     10.46 o 
  11   0  18       67.64       95.45     18.45 o 
  12   0  18       39.31       57.67      9.81 o 
   1   1  18       57.02       58.41      2.74 o 
   2   1  18      121.04      124.87      3.51 o 
   3   1  18        0.07       -1.24      1.68 o 
   4   1  18       61.77       73.78      3.88 o 
   5   1  18      175.52      135.74      5.32 o 
   6   1  18       70.28       55.62      6.34 o 
   7   1  18        4.43        4.58      3.16 o 
   8   1  18        2.11        1.81      3.18 o 
   9   1  18        5.56        6.11      3.41 o 
  10   1  18        2.02        6.93      3.74 o 
  11   1  18       29.91       30.70      5.47 o 
  12   1  18       14.32       14.08      7.11 o 
   0   2  18      515.12      541.84     11.71 o 
   1   2  18      938.55      910.06     10.76 o 
   2   2  18        4.99        3.93      2.05 o 
   3   2  18        9.00        6.38      2.19 o 
   4   2  18       61.17       63.47      3.83 o 
   5   2  18       20.27       20.78      2.72 o 
   6   2  18        4.24        6.87      2.44 o 
   7   2  18       66.07       55.39      5.40 o 
   8   2  18       25.70       37.43      5.12 o 
   9   2  18       55.58       56.46      6.08 o 
  10   2  18       15.60       15.71      4.49 o 
  11   2  18        4.54        5.73      3.71 o 
  12   2  18        0.00       -2.81      3.68 o 
   1   3  18      322.29      319.22      7.63 o 
   2   3  18      136.37      138.63      5.09 o 
   3   3  18      227.69      240.62      7.77 o 
   4   3  18        4.96        5.92      2.28 o 
   5   3  18      342.78      346.43      7.69 o 
   6   3  18       11.86        9.26      2.53 o 
   7   3  18       54.48       56.89      4.10 o 
   8   3  18        1.04        0.70      3.23 o 
   9   3  18       36.92       41.92      5.61 o 
  10   3  18        3.46        3.65      3.85 o 
  11   3  18        1.52        1.55      3.93 o 
   0   4  18      711.78      690.36     19.77 o 
   1   4  18      229.85      228.45      7.71 o 
   2   4  18       53.49       58.48      4.17 o 
   3   4  18       13.32       13.35      2.79 o 
   4   4  18        0.12       -0.21      1.95 o 
   5   4  18        7.28        4.27      2.38 o 
   6   4  18      107.28      105.37      6.77 o 
   7   4  18        1.30        1.49      2.30 o 
   8   4  18        5.68       -0.06      2.33 o 
   9   4  18       35.37       49.44      5.68 o 
  10   4  18        0.01       -4.98      3.32 o 
  11   4  18       40.24       50.36      6.55 o 
   1   5  18      348.75      323.29     14.92 o 
   2   5  18       34.63       32.60      5.50 o 
   3   5  18      784.89      763.70     14.52 o 
   4   5  18      121.23      117.14      5.80 o 
   5   5  18       62.81       87.82      6.01 o 
   6   5  18       17.21       22.60      3.11 o 
   7   5  18       10.15       13.74      2.73 o 
   8   5  18        2.40        0.67      2.31 o 
   9   5  18        1.88        1.09      2.68 o 
  10   5  18       72.46       70.64      7.30 o 
   0   6  18      182.03      179.86     17.64 o 
   1   6  18      366.54      365.12     11.13 o 
   2   6  18       57.70       46.69      5.47 o 
   3   6  18       44.86       41.49      5.19 o 
   4   6  18       81.66       80.01      6.08 o 
   5   6  18        1.04        4.21      2.86 o 
   6   6  18       22.87       17.73      3.61 o 
   7   6  18        5.59        2.06      2.42 o 
   8   6  18        7.61        5.41      2.68 o 
   9   6  18        7.62       16.30      3.09 o 
   1   7  18        0.15       -0.01      3.12 o 
   2   7  18      106.63      102.44      7.25 o 
   3   7  18      138.78      155.23      9.66 o 
   4   7  18      101.79      102.76      7.39 o 
   5   7  18        6.91       11.53      3.95 o 
   6   7  18       50.43       66.89      5.41 o 
   7   7  18       21.15       30.61      4.15 o 
   8   7  18        4.66        6.42      3.07 o 
   0   8  18      374.98      359.61     35.47 o 
   1   8  18       55.68       65.79      8.02 o 
   2   8  18        4.01        0.19      3.59 o 
   3   8  18       38.40       20.65      5.50 o 
   4   8  18        2.98        4.93      3.93 o 
   5   8  18       34.20       40.82      5.92 o 
   6   8  18        0.58       -3.15      3.51 o 
   1   9  18       18.20       21.99      5.04 o 
   2   9  18       22.14       14.06      4.61 o 
   3   9  18       87.41       82.71      7.55 o 
   4   9  18       21.06       21.35      6.34 o 
   1   1  19        8.36        9.38      2.01 o 
   2   1  19       18.31       20.30      2.14 o 
   3   1  19        6.65       11.03      2.75 o 
   4   1  19     1477.72     1518.77     15.81 o 
   5   1  19      324.61      320.39     12.76 o 
   6   1  19      618.30      617.18     14.23 o 
   7   1  19       17.11       19.76      4.03 o 
   8   1  19        7.15       12.41      3.99 o 
   9   1  19        7.76        4.29      3.63 o 
  10   1  19       23.81       39.71      5.83 o 
  11   1  19        1.68        1.97      3.94 o 
   0   2  19     4846.86     4733.05     47.12 o 
   1   2  19        2.91        5.68      2.23 o 
   2   2  19       63.64       63.64      3.72 o 
   3   2  19      674.16      670.89     10.15 o 
   4   2  19        3.71        5.61      2.17 o 
   5   2  19      324.44      323.51      7.44 o 
   6   2  19       48.71       54.21      4.82 o 
   7   2  19       80.06       61.11      5.81 o 
   8   2  19        5.86        4.25      3.50 o 
   9   2  19       12.75       26.75      4.88 o 
  10   2  19        7.38       14.94      4.41 o 
  11   2  19        0.70        0.81      3.98 o 
   1   3  19       65.76       67.62      4.31 o 
   2   3  19      467.27      459.77      9.37 o 
   3   3  19        6.84        3.51      2.06 o 
   4   3  19      635.32      594.06     10.00 o 
   5   3  19       39.07       40.25      3.56 o 
   6   3  19       81.79       68.71      4.35 o 
   7   3  19        4.22        1.27      2.95 o 
   8   3  19        0.08       -0.39      3.20 o 
   9   3  19        1.67        6.20      3.68 o 
  10   3  19       32.78       33.98      5.50 o 
  11   3  19       20.01       22.03      5.19 o 
   0   4  19        5.91       13.86      4.67 o 
   1   4  19       82.62       85.92      5.51 o 
   2   4  19      477.31      466.62      9.75 o 
   3   4  19      260.59      250.75      7.49 o 
   4   4  19       37.44       32.23      3.91 o 
   5   4  19       28.13       19.68      2.88 o 
   6   4  19       63.49       56.17      4.23 o 
   7   4  19      209.84      204.92      6.92 o 
   8   4  19      196.27      207.11     10.49 o 
   9   4  19        0.10        0.00      3.59 o 
  10   4  19      101.30      115.43      8.40 o 
   1   5  19       28.90       29.25      4.50 o 
   2   5  19       44.77       47.40      4.81 o 
   3   5  19      219.38      209.88      8.04 o 
   4   5  19       40.27       48.08      4.36 o 
   5   5  19      255.39      218.88      7.21 o 
   6   5  19       52.79       42.51      4.50 o 
   7   5  19       25.60       24.00      3.20 o 
   8   5  19        5.01        4.54      2.58 o 
   9   5  19       15.31       12.24      4.63 o 
  10   5  19        2.24        1.91      3.99 o 
   0   6  19     1669.94     1704.78     37.70 o 
   1   6  19       66.78       78.77      7.55 o 
   2   6  19       95.11      116.59      8.37 o 
   3   6  19       66.62       74.93      7.67 o 
   4   6  19        0.34       -1.96      2.80 o 
   5   6  19       68.09       70.22      6.04 o 
   6   6  19      116.39      124.48      6.60 o 
   7   6  19       24.80       23.80      3.72 o 
   8   6  19      164.50      193.44      6.69 o 
   9   6  19       21.02       17.56      3.20 o 
   1   7  19        0.02        0.60      3.38 o 
   2   7  19      229.33      240.02     10.01 o 
   3   7  19        0.45       -2.44      3.26 o 
   4   7  19       13.56       27.30      4.91 o 
   5   7  19        0.20       -4.59      3.33 o 
   6   7  19       76.19       77.12      6.48 o 
   7   7  19       32.16       38.75      4.37 o 
   0   8  19        3.48        1.56      5.58 o 
   1   8  19       20.69       23.84      5.01 o 
   2   8  19      122.82      122.38      8.31 o 
   3   8  19       11.84        8.47      4.30 o 
   4   8  19        2.22        6.90      4.09 o 
   5   8  19        0.64       -0.65      3.69 o 
   1   9  19        9.44        4.05      5.45 o 
   0   0  20       17.67       13.54      3.66 o 
   1   0  20       18.19       12.57      2.52 o 
   2   0  20        3.90        1.67      2.19 o 
   3   0  20     2939.00     2839.35     35.26 o 
   4   0  20      219.53      221.34     12.32 o 
   5   0  20      216.27      171.99     11.46 o 
   6   0  20       20.63       12.82      9.93 o 
   7   0  20       37.62       47.60      7.88 o 
   8   0  20       71.56       72.95      9.45 o 
   9   0  20        0.02        3.80      5.30 o 
  10   0  20       39.77       41.11      8.31 o 
  11   0  20        0.35        3.73      6.16 o 
   1   1  20        1.53       -0.85      1.56 o 
   2   1  20       35.43       39.05      3.30 o 
   3   1  20      220.63      205.03      5.95 o 
   4   1  20       56.53       43.93      3.54 o 
   5   1  20      112.84       98.34      6.46 o 
   6   1  20        5.94        2.99      3.20 o 
   7   1  20       80.55       91.44      6.78 o 
   8   1  20        2.52        6.68      3.68 o 
   9   1  20        8.43        9.67      4.32 o 
  10   1  20       48.30       37.63      5.91 o 
  11   1  20       59.08       72.25      7.72 o 
   0   2  20     2340.16     2396.49     28.06 o 
   1   2  20       64.40       80.80      4.69 o 
   2   2  20       71.48       72.97      4.22 o 
   3   2  20       65.33       82.92      4.27 o 
   4   2  20        8.79       12.78      2.90 o 
   5   2  20      166.88      145.57      6.31 o 
   6   2  20        0.25       -0.62      2.40 o 
   7   2  20      111.36      110.07      7.28 o 
   8   2  20       29.37       29.96      5.04 o 
   9   2  20       44.15       47.64      5.98 o 
  10   2  20      107.40      101.89     10.53 o 
  11   2  20        1.59        0.00      4.02 o 
   1   3  20       41.61       42.19      3.73 o 
   2   3  20       18.15       19.95      3.19 o 
   3   3  20       47.51       49.15      3.90 o 
   4   3  20       17.97       20.39      2.94 o 
   5   3  20       25.63       25.29      3.13 o 
   6   3  20        0.57       -0.19      2.25 o 
   7   3  20       16.14       20.61      3.98 o 
   8   3  20       63.04       77.88      6.95 o 
   9   3  20       26.03       35.03      5.66 o 
  10   3  20       14.09       13.59      4.83 o 
   0   4  20      155.25      142.11     13.78 o 
   1   4  20        4.29        6.51      2.93 o 
   2   4  20      134.96      147.61      7.18 o 
   3   4  20        0.16       -0.39      2.25 o 
   4   4  20        2.74        2.63      2.37 o 
   5   4  20        0.18       -0.49      2.18 o 
   6   4  20       15.17       11.38      2.92 o 
   7   4  20       24.32       23.84      3.44 o 
   8   4  20       14.83       14.07      4.59 o 
   9   4  20        2.02       -1.58      3.71 o 
  10   4  20        0.35       -2.98      3.65 o 
   1   5  20       96.21       99.22      6.68 o 
   2   5  20        0.19       -3.91      2.61 o 
   3   5  20       63.22       66.44      8.27 o 
   4   5  20       20.40       23.12      3.72 o 
   5   5  20       26.16       30.41      4.07 o 
   6   5  20       15.44       16.68      3.33 o 
   7   5  20        0.66       -1.98      2.27 o 
   8   5  20        9.99       15.78      3.17 o 
   9   5  20       39.42       53.35      8.43 o 
   0   6  20      279.42      270.25     35.88 o 
   1   6  20       39.50       39.34      5.31 o 
   2   6  20       58.15       48.68      5.59 o 
   3   6  20      126.04      134.30      7.92 o 
   4   6  20       32.59       28.36      4.59 o 
   5   6  20        8.10        4.40      3.46 o 
   6   6  20        3.07       -0.64      3.03 o 
   7   6  20        7.67        9.36      3.23 o 
   8   6  20       33.67       38.07      4.27 o 
   1   7  20       46.39       52.85      5.95 o 
   2   7  20      269.02      258.64     11.41 o 
   3   7  20       46.67       37.56      5.56 o 
   4   7  20      276.82      297.69     11.46 o 
   5   7  20        7.95        3.52      3.90 o 
   6   7  20       41.70       50.10      5.75 o 
   0   8  20       58.42       55.37      9.03 o 
   1   8  20       11.30        8.99      4.45 o 
   2   8  20        0.55        2.33      3.64 o 
   3   8  20       70.73       71.75      7.09 o 
   4   8  20       12.95       11.72      4.56 o 
   1   1  21      165.03      169.53      4.79 o 
   2   1  21       85.72       87.60      4.38 o 
   3   1  21      352.38      366.66      7.87 o 
   4   1  21      219.20      196.48      8.41 o 
   5   1  21       42.59       36.03      4.89 o 
   6   1  21        0.08       -1.78      3.07 o 
   7   1  21        9.17        8.94      3.89 o 
   8   1  21        0.44       -3.05      3.34 o 
   9   1  21        0.00       -1.37      3.44 o 
  10   1  21       90.40      104.66      8.31 o 
   0   2  21      345.71      331.06     11.87 o 
   1   2  21      291.60      286.81      7.16 o 
   2   2  21      148.77      144.18      5.47 o 
   3   2  21       98.42       97.06      4.98 o 
   4   2  21      134.49      140.90      5.69 o 
   5   2  21       82.45       79.92      6.13 o 
   6   2  21        1.51       -3.80      3.22 o 
   7   2  21        0.23       -1.06      3.46 o 
   8   2  21       16.76       29.93      5.13 o 
   9   2  21       13.97       17.55      4.77 o 
  10   2  21        9.63        8.55      6.20 o 
   1   3  21        9.36        2.73      3.27 o 
   2   3  21      118.26      120.78      6.56 o 
   3   3  21      120.12      117.44      5.28 o 
   4   3  21        9.22        3.19      2.43 o 
   5   3  21       13.58       11.29      2.74 o 
   6   3  21       13.13       18.72      3.73 o 
   7   3  21       28.58       23.06      4.11 o 
   8   3  21       47.02       48.37      7.72 o 
   9   3  21        1.61        4.53      3.99 o 
  10   3  21        0.50        4.36      4.94 o 
   0   4  21      568.12      634.48     39.53 o 
   1   4  21       37.50       46.10      7.29 o 
   2   4  21      513.08      521.48     12.06 o 
   3   4  21        2.30        1.02      2.55 o 
   4   4  21       35.30       37.56      4.10 o 
   5   4  21       58.45       59.36      4.51 o 
   6   4  21        0.12       -0.71      2.59 o 
   7   4  21      135.98      132.01      7.46 o 
   8   4  21       14.92       16.94      4.85 o 
   9   4  21      169.02      194.91     10.43 o 
   1   5  21       23.60       32.90      4.78 o 
   2   5  21       34.78       28.67      4.56 o 
   3   5  21      207.23      214.44      8.62 o 
   4   5  21       63.01       67.61      5.68 o 
   5   5  21       70.99       78.53      5.55 o 
   6   5  21      157.96      149.68      6.74 o 
   7   5  21        2.82        5.84      3.09 o 
   8   5  21       44.19       51.50      5.41 o 
   0   6  21      271.58      276.59     16.01 o 
   1   6  21       65.87       65.01      6.25 o 
   2   6  21        0.09        5.91      3.63 o 
   3   6  21        7.21        5.44      3.66 o 
   4   6  21        0.45       -4.02      2.68 o 
   5   6  21       14.93       20.70      4.22 o 
   6   6  21        6.05        2.02      3.63 o 
   7   6  21       11.05        6.32      3.16 o 
   1   7  21        6.69        0.28      3.44 o 
   2   7  21       24.71       17.49      4.54 o 
   3   7  21       14.70       28.44      5.21 o 
   4   7  21        7.94       14.77      4.54 o 
   5   7  21        0.02       -1.23      3.85 o 
   0   8  21        0.03       -8.68      5.88 o 
   1   8  21      147.92      158.76     10.96 o 
   2   8  21      156.10      170.30     14.19 o 
   0   0  22       77.19      108.22     10.89 o 
   1   0  22       11.50        6.90      2.69 o 
   2   0  22      826.90      932.83     16.63 o 
   3   0  22       71.30      103.19      9.73 o 
   4   0  22      206.03      213.97     13.04 o 
   5   0  22       94.63       74.38      9.03 o 
   6   0  22       36.17       35.38      7.27 o 
   7   0  22       92.02       93.92     11.35 o 
   8   0  22       21.21        9.30      6.12 o 
   9   0  22       64.55       62.13     14.19 o 
  10   0  22       43.54       80.68     16.62 o 
   1   1  22       38.28       41.24      3.59 o 
   2   1  22        9.79        6.76      2.75 o 
   3   1  22      914.66      918.77     15.44 o 
   4   1  22       11.35       19.93      3.74 o 
   5   1  22        9.94       11.21      3.71 o 
   6   1  22       83.79       98.35      7.19 o 
   7   1  22       72.12       74.56      6.86 o 
   8   1  22       35.53       39.15      5.58 o 
   9   1  22       27.42       30.52      7.37 o 
  10   1  22       14.82       36.84      8.87 o 
   0   2  22       20.69       24.69      4.86 o 
   1   2  22      927.47      900.46     25.21 o 
   2   2  22        1.05        0.90      2.18 o 
   3   2  22        3.86        3.82      2.48 o 
   4   2  22        8.88       12.71      2.73 o 
   5   2  22       27.99       22.54      3.91 o 
   6   2  22       54.09       42.56      5.37 o 
   7   2  22       38.79       50.66      6.01 o 
   8   2  22       22.17        3.45      4.39 o 
   9   2  22       44.59       43.28      6.22 o 
   1   3  22      144.80      141.12      6.83 o 
   2   3  22       23.45       28.27      4.00 o 
   3   3  22        0.08       -1.18      2.18 o 
   4   3  22      155.37      186.28      6.55 o 
   5   3  22       96.74       99.69      5.77 o 
   6   3  22      194.87      208.34     13.82 o 
   7   3  22       13.83       16.38      4.26 o 
   8   3  22       15.52       19.91      5.06 o 
   9   3  22        2.86        0.13      4.70 o 
   0   4  22      327.79      363.71     15.76 o 
   1   4  22      212.15      222.24      9.89 o 
   2   4  22       45.81       49.94      5.04 o 
   3   4  22        6.59        5.81      3.21 o 
   4   4  22        5.95        5.43      2.93 o 
   5   4  22        1.73        2.12      2.63 o 
   6   4  22       70.65       68.44      5.02 o 
   7   4  22        0.71       -2.35      3.56 o 
   8   4  22        0.83        1.71      3.99 o 
   1   5  22       64.85       73.44      6.48 o 
   2   5  22       29.41       39.30      5.21 o 
   3   5  22       59.12       81.05      6.28 o 
   4   5  22       99.53      121.97      7.29 o 
   5   5  22      234.84      257.19      9.67 o 
   6   5  22       77.01       73.05      7.12 o 
   7   5  22       21.64       22.04      3.78 o 
   0   6  22       41.30       53.50     23.72 o 
   1   6  22        2.27        1.36      3.57 o 
   2   6  22       22.60       15.37      6.20 o 
   3   6  22        9.50        8.94      3.98 o 
   4   6  22       41.58       48.92      6.07 o 
   5   6  22       33.08       23.04      4.64 o 
   6   6  22       13.81       12.40      4.41 o 
   1   7  22        0.03       -4.88      3.25 o 
   2   7  22        8.41       12.68      4.49 o 
   3   7  22      649.70      718.92     38.74 o 
   4   7  22        2.15        0.29      4.50 o 
   1   1  23        4.72        5.89      2.59 o 
   2   1  23       19.89       16.32      2.97 o 
   3   1  23      128.97      174.13      8.44 o 
   4   1  23      324.22      319.40     12.21 o 
   5   1  23      196.49      212.14      9.60 o 
   6   1  23      109.27      120.10      7.97 o 
   7   1  23        1.04        3.13      3.82 o 
   8   1  23        0.18       -3.55      3.75 o 
   9   1  23        0.91        1.80      4.14 o 
   0   2  23       40.39       41.19      5.93 o 
   1   2  23      235.76      247.24      8.68 o 
   2   2  23        5.94        9.38      2.73 o 
   3   2  23        9.47        4.75      2.57 o 
   4   2  23       29.05       39.86      5.36 o 
   5   2  23       37.99       37.92      6.39 o 
   6   2  23       39.91       37.30      5.48 o 
   7   2  23        0.31        4.67      3.90 o 
   8   2  23       17.42       19.14      4.94 o 
   1   3  23        4.24        6.70      3.05 o 
   2   3  23       18.04       20.20      3.83 o 
   3   3  23       76.68       67.44      5.04 o 
   4   3  23        7.30        8.25      3.33 o 
   5   3  23      219.95      201.13      9.60 o 
   6   3  23       16.51        9.77      4.19 o 
   7   3  23      255.24      281.23     11.53 o 
   8   3  23        2.70        9.31      4.65 o 
   0   4  23        5.13        2.83      4.72 o 
   1   4  23       61.69       66.46      6.08 o 
   2   4  23        0.66       -2.04      2.77 o 
   3   4  23       24.71       27.49      4.26 o 
   4   4  23      111.04      104.13      6.71 o 
   5   4  23       16.15       19.78      3.50 o 
   6   4  23      222.21      225.82      9.80 o 
   7   4  23       66.65       83.65      7.73 o 
   1   5  23        0.46        0.64      3.03 o 
   2   5  23        0.87        2.05      3.39 o 
   3   5  23        3.54        9.86      3.82 o 
   4   5  23        0.86        0.04      3.28 o 
   5   5  23        0.02       -2.59      3.24 o 
   6   5  23      177.22      220.98      8.63 o 
   0   6  23       12.87        7.30      7.91 o 
   1   6  23       57.31       60.08      8.37 o 
   2   6  23        0.26        0.14      3.45 o 
   3   6  23       22.84       19.36      6.03 o 
   4   6  23        2.09        2.51      3.62 o 
   1   7  23        7.17        6.76      7.30 o 
   0   0  24      448.56      444.62     22.14 o 
   1   0  24       44.58       44.47      5.04 o 
   2   0  24        7.16       23.11      8.51 o 
   3   0  24      291.37      300.75     15.05 o 
   4   0  24       24.23       23.94      6.73 o 
   5   0  24        0.00        1.04      5.27 o 
   6   0  24      237.73      252.15     27.57 o 
   7   0  24      183.56      242.36     21.49 o 
   8   0  24       12.84        3.07      6.16 o 
   1   1  24        3.86       -0.52      2.24 o 
   2   1  24        0.75        0.74      2.51 o 
   3   1  24       80.70       71.83      8.04 o 
   4   1  24      198.39      210.71     14.88 o 
   5   1  24      251.49      253.80     10.52 o 
   6   1  24       18.37       26.69      5.15 o 
   7   1  24       10.92       15.70      4.81 o 
   8   1  24        9.30        3.13      4.48 o 
   0   2  24       10.26        0.86      3.76 o 
   1   2  24        6.97        5.76      3.41 o 
   2   2  24       74.23       80.45      5.83 o 
   3   2  24        4.77        0.55      2.57 o 
   4   2  24        0.05        2.77      3.27 o 
   5   2  24        7.86       10.48      3.95 o 
   6   2  24       51.36       58.08      7.14 o 
   7   2  24        0.38        1.32      4.00 o 
   1   3  24      108.65      104.97      8.23 o 
   2   3  24       42.42       47.87      7.19 o 
   3   3  24      144.26      169.93      7.94 o 
   4   3  24        7.10        3.97      2.73 o 
   5   3  24       61.76       85.22      6.71 o 
   6   3  24       40.95       34.73      5.55 o 
   7   3  24       87.14      116.30     10.06 o 
   0   4  24       75.95      107.73     10.17 o 
   1   4  24        5.47        4.00      3.63 o 
   2   4  24        6.47        6.77      3.37 o 
   3   4  24        3.43        0.55      3.17 o 
   4   4  24        2.65        7.50      3.50 o 
   5   4  24        2.92        0.67      2.97 o 
   6   4  24        4.52        7.38      4.10 o 
   1   5  24       21.64       17.80      4.46 o 
   2   5  24       10.59        1.34      3.55 o 
   3   5  24        1.32       -1.27      3.03 o 
   4   5  24        0.04       -1.56      3.31 o 
   5   5  24       11.12        6.29      4.90 o 
   0   6  24       66.44       60.20      9.60 o 
   1   6  24        1.85       -0.98      4.15 o 
   2   6  24        3.11        5.98      3.82 o 
   1   1  25        0.29       -2.23      2.38 o 
   2   1  25        5.43        4.08      3.50 o 
   3   1  25       44.64       55.17      5.81 o 
   4   1  25       59.90       62.63      7.47 o 
   5   1  25       58.52       56.95      6.57 o 
   6   1  25       24.47       30.57      5.50 o 
   7   1  25        1.19       -1.49      4.09 o 
   0   2  25      118.43      107.15      8.79 o 
   1   2  25        8.46        9.15      3.44 o 
   2   2  25       10.18        2.91      3.09 o 
   3   2  25        1.78        0.65      3.44 o 
   4   2  25        2.74        6.05      3.57 o 
   5   2  25        0.11        1.71      4.13 o 
   6   2  25       10.23        8.01      5.05 o 
   1   3  25       58.58       57.45      5.61 o 
   2   3  25       77.61       74.97      5.97 o 
   3   3  25      203.03      215.53      8.76 o 
   4   3  25        1.67       -2.02      3.97 o 
   5   3  25        4.57        2.84      3.47 o 
   6   3  25       64.64       67.24      8.31 o 
   0   4  25       55.91       67.00      9.16 o 
   1   4  25       78.54      109.43      7.58 o 
   2   4  25      158.68      168.37      8.41 o 
   3   4  25       65.94       77.58      6.54 o 
   4   4  25       13.08       16.35      4.24 o 
   5   4  25        0.72       -7.30      4.86 o 
   1   5  25       56.03       51.46      6.24 o 
   2   5  25        7.70       -0.48      3.64 o 
   3   5  25       37.35       41.10      6.73 o 
   1   0  26       39.76       28.38      7.69 o 
   2   0  26       33.76       36.89     10.54 o 
   3   0  26        3.42       -0.41      6.89 o 
   4   0  26        0.81        2.43      7.30 o 
   5   0  26        2.18        6.18      6.16 o 
   6   0  26       81.43       58.61     10.17 o 
   1   1  26        1.02        0.99      3.44 o 
   2   1  26       26.49       14.30      4.76 o 
   3   1  26       24.64       35.93      8.35 o 
   4   1  26        4.01       10.98      4.58 o 
   5   1  26       11.00        5.56      4.77 o 
   0   2  26       39.57       62.05      7.51 o 
   1   2  26        1.90       -0.98      2.82 o 
   2   2  26      163.02      177.98      9.37 o 
   3   2  26        2.82       -0.90      4.25 o 
   4   2  26        9.47       13.66      4.34 o 
   5   2  26        0.24        4.18      5.01 o 
   1   3  26       19.48       16.42      4.20 o 
   2   3  26       68.19       74.11      6.21 o 
   3   3  26       30.13       34.73      5.62 o 
   4   3  26       92.42      119.32     13.83 o 
   0   4  26        6.04       -2.04      5.16 o 
   1   4  26       22.74       16.53      4.86 o 
   2   4  26        0.41        2.95      4.62 o 
   1   1  27        0.18       -6.70      5.21 o 
   2   1  27        9.09       11.18      4.90 o 
   3   1  27        7.13        2.82      4.94 o 
   4   1  27        3.67        9.31      9.75 o 
   0   2  27      208.97      260.60     14.61 o 
   1   2  27        6.26        6.92      4.02 o 
   2   2  27        1.91        2.80      4.87 o 
   3   2  27       26.34       16.96      6.13 o 
   1   3  27        2.35        4.01      3.77 o 
                                                 
